# Supplementary material for: Comparative Proteomics Reveals Important Viral-Host Interactions in HCV-Infected Human Liver Cells
Source: PLoS One. 2016 Jan 25;11(1):e0147991. doi: 10.1371/journal.pone.0147991 (PMC4726516; doi:10.1371/journal.pone.0147991)
Supplement: S1 Table — (XLS) [file pone.0147991.s002.xls]

## Sheet: Summary
		List of the HCV E2 co-purified proteins identified by Nanoflow RPLC-MS/MS
Category	Accession	Protein Name	MonoMH	Sum of spectral counts in three trials
85 Cellular Proteins
	P35232	Prohibitin	29785.9	790
	Q99623	Prohibitin-2	33275.9	694
	P39656	Dolichyl-diphosphooligosaccharide--protein glycosyltransferase 48 kDa subunit	50769	265
	Q00325-1	Isoform A of Phosphate carrier protein, mitochondrial	40068.7	235
	P06576	ATP synthase subunit beta, mitochondrial	56524.6	195
	O15260-1	Isoform 1 of Surfeit locus protein 4	30373.8	188
	P05023-1	Isoform Long of Sodium/potassium-transporting ATPase subunit alpha-1	112824	169
	P60033	CD81 antigen	25792.1	161
	P27824	Calnexin	67525.8	158
	P04844	Dolichyl-diphosphooligosaccharide--protein glycosyltransferase subunit 2	69241	146
	Q07065-1	Isoform 1 of Cytoskeleton-associated protein 4	65982.7	134
	P16615-1	Isoform 1 of Sarcoplasmic/endoplasmic reticulum calcium ATPase 2	114683	130
	O14983-1	Isoform SERCA1B of Sarcoplasmic/endoplasmic reticulum calcium ATPase 1	110182	115
	Q96DZ1-1	Isoform 1 of Endoplasmic reticulum lectin 1	54823.3	115
	P14625	Endoplasmin	92411.3	110
	Q9NYU2-1	Isoform 1 of UDP-glucose:glycoprotein glucosyltransferase 1	177078	107
	P45880-3	Isoform 3 of Voltage-dependent anion-selective channel protein 2	31546.5	94
	Q8TCT9-1	Isoform 1 of Minor histocompatibility antigen H13	41461.5	91
	Q9Y320-1	Isoform 1 of Thioredoxin-related transmembrane protein 2	34015.6	90
	P27797	Calreticulin	48111.8	86
	Q14697-1	Isoform 1 of Neutral alpha-glucosidase AB	106807	75
	Q9UBS4	DnaJ homolog subfamily B member 11	40488.6	73
	P55157	Microsomal triglyceride transfer protein large subunit	99288.8	68
	P08195-1	Isoform 1 of 4F2 cell-surface antigen heavy chain	67951.7	67
	P63208-1	Isoform 1 of S-phase kinase-associated protein 1	18646.2	63
	P07237	Protein disulfide-isomerase	57080.7	62
	P57088	Transmembrane protein 33	27959.8	60
	Q9Y4W6	AFG3-like protein 2	88528.2	57
	P21796	Voltage-dependent anion-selective channel protein 1	30753.6	55
	P05141	ADP/ATP translocase 2	32831.2	55
	P12235	ADP/ATP translocase 1	33043.2	54
	B4DP54	cDNA FLJ52712, highly similar to Tubulin beta-6 chain	46671.5	53
	Q16891-1	Isoform 1 of Mitochondrial inner membrane protein	83626.3	51
	Q96S52-1	Isoform 1 of GPI transamidase component PIG-S	61617.2	48
	P68363	Tubulin alpha-1B chain	50119.6	46
	Q9UM00-1	Isoform 1 of Transmembrane and coiled-coil domain-containing protein 1	21161.2	44
	P67812	Signal peptidase complex catalytic subunit SEC11A	20612.1	43
	P02771	Alpha-fetoprotein	68633	43
	Q9UBB4	Ataxin-10	53454.8	42
	P40939	Trifunctional enzyme subunit alpha, mitochondrial	82946.9	39
	Q9UBM7	7-dehydrocholesterol reductase	54453.8	36
	P50454	Serpin H1	46411.2	34
	Q13724	Mannosyl-oligosaccharide glucosidase	91860.6	34
	Q96TA2-1	Isoform 1 of ATP-dependent zinc metalloprotease YME1L1	86400.9	34
	P30040	Endoplasmic reticulum resident protein 29	28975.2	32
	Q02978	Mitochondrial 2-oxoglutarate/malate carrier protein	34039.9	32
	Q9Y5M8	Signal recognition particle receptor subunit beta	29683.8	31
	P30101	Protein disulfide-isomerase A3	56746.7	30
	P40616	ADP-ribosylation factor-like protein 1	20404.4	29
	Q96IV0-1	Isoform 1 of Peptide-N(4)-(N-acetyl-beta-glucosaminyl)asparagine amidase	74343.4	28
	P01031	Complement C5	188186	27
	P53007	Tricarboxylate transport protein, mitochondrial	33991	27
	Q9Y277-1	Isoform 1 of Voltage-dependent anion-selective channel protein 3	30639.3	27
	Q13438-1	Isoform 1 of Protein OS-9	75514.9	27
	Q15005	Signal peptidase complex subunit 2	24986.7	26
	Q9Y265-1	Isoform 1 of RuvB-like 1	50196.3	26
	Q15084-1	Isoform 1 of Protein disulfide-isomerase A6	48091.3	26
	P13667	Protein disulfide-isomerase A4	72887	25
	O60762	Dolichol-phosphate mannosyltransferase	29615.8	25
	Q5T750	Skin-specific protein 32	26219.3	24
	P51648-1	Isoform 1 of Fatty aldehyde dehydrogenase	54812.9	24
	Q53GQ0	Estradiol 17-beta-dehydrogenase 12	34302.2	20
	P07225	Vitamin K-dependent protein S	75073.9	19
	P17987	T-complex protein 1 subunit alpha	60305.6	18
	O96005-1	Isoform 1 of Cleft lip and palate transmembrane protein 1	76048.5	18
	P06493-1	Isoform 1 of Cyclin-dependent kinase 1	34059.9	17
	Q9BRT8-1	Isoform 1 of COBW domain-containing protein 1	44040.7	17
	P16435	NADPH--cytochrome P450 reductase	76641.2	16
	Q13200	26S proteasome non-ATPase regulatory subunit 2	100136	15
	Q9NUV7-1	Isoform 1 of Serine palmitoyltransferase 3	62009.8	15
	Q9H936	Mitochondrial glutamate carrier 1	34448.3	15
	P48047	ATP synthase subunit O, mitochondrial	23262.7	13
	P49257	Protein ERGIC-53	57513	13
	O75477	Erlin-1	38901.3	13
	P40227	T-complex protein 1 subunit zeta	57987.6	12
	P62269	40S ribosomal protein S18	17707.9	12
	P46781	40S ribosomal protein S9	22577.6	12
	P49368	T-complex protein 1 subunit gamma	60495.3	12
	O14735-1	Isoform 1 of CDP-diacylglycerol--inositol 3-phosphatidyltransferase	23523.1	10
	Q8NET6	Carbohydrate sulfotransferase 13	38895.6	9
	Q9NVI7-1	Isoform 1 of ATPase family AAA domain-containing protein 3A	71324.7	9
	P28288-1	Isoform 1 of ATP-binding cassette sub-family D member 3	75427.6	9
	P47897	Glutaminyl-tRNA synthetase	87742.9	9
	P51570	Galactokinase	42245.6	8
	Q92542-1	Isoform 1 of Nicastrin	78361.5	7
Viral Proteins
	Q99IB8-5	Genome polyprotein JFH1_NS2	23715.4	768
	Q99IB8-4	Genome polyprotein Flagtagged JFH1_E2	41011.5	175
	Q99IB8-3	Genome polyprotein JFH1_E1	20927.8	158
	Q99IB8-8	Genome polyprotein JFH1_NS4B	27382.2	25

## Sheet: Expt 1
Protein	Accession	MonoMH	Sum Of Total Spec	Sum of Total Spec after Subtraction	Total Spec in Control
Calreticulin	P27797	48111.8	70	70
Zinc-alpha-2-glycoprotein	P25311	34237.1	42	42
ATP synthase subunit alpha, mitochondrial	P25705	59713.6	49	44	5
Proteasome subunit alpha type-4	P25789	29465.2	4	4
Isoform 1 of 60S ribosomal protein L12	P30050-1	17807.5	13	13
Erythrocyte band 7 integral membrane protein	P27105	31710.7	7	7
Caspase-14	P31944	27662	8	8
Thioredoxin-dependent peroxide reductase, mitochondrial	P30048	27675.2	9	9
Calnexin	P27824	67525.8	65	62	3
Proteasome subunit alpha type-5	P28066	26394.2	8	8
Serine/threonine-protein phosphatase 2A 65 kDa regulatory subunit A alpha isoform	P30153	65266.9	7	7
Endoplasmic reticulum resident protein 29	P30040	28975.2	17	17
Isoform 1 of ATP-binding cassette sub-family D member 3	P28288-1	75427.6	4	4
Isoform 1 of Serpin B3	P29508-1	44536.5	2	2
Protein disulfide-isomerase A3	P30101	56746.7	17	13
Isoform 1 of Keratin, type I cytoskeletal 13	P13646-1	49557.4	13
Ras-related protein Rab-5A	P20339	23643.8	8	8
40S ribosomal protein S2	P15880	31304.6	2	2
Isoform 1 of Zinc finger protein 40	P15822-1	296681	5	5
Isoform 1 of Prostatic acid phosphatase	P15309-1	44537.5	28	28
Endoplasmin	P14625	92411.3	84	84
NADPH--cytochrome P450 reductase	P16435	76641.2	6	6
Protein disulfide-isomerase A4	P13667	72887	14	14
Isoform 1 of Sarcoplasmic/endoplasmic reticulum calcium ATPase 2	P16615-1	114683	35	35
Elongation factor 2	P13639	95276.9	12	12
Isoform LAMP-2A of Lysosome-associated membrane glycoprotein 2	P13473-1	44932.3	2	2
Prolactin-inducible protein	P12273	16561.8	55	51	4
ADP/ATP translocase 1	P12235	33043.2	12	12
Isoform 1 of Neurofilament heavy polypeptide	P12036-1	112411	2	2
Keratin, type II cytoskeletal 3	P12035	64377.6	30	30
Isoform M2 of Pyruvate kinase isozymes M1/M2	P14618-1	57900	3	3
Voltage-dependent anion-selective channel protein 1	P21796	30753.6	18	18
ER lumen protein retaining receptor 1	P24390	24526	36	36
Adenosylhomocysteinase	P23526	47685.2	5	5
40S ribosomal protein S3	P23396	26671.4	25	23
Peptidyl-prolyl cis-trans isomerase B	P23284	23727.5	4	4
Arylacetamide deacetylase	P22760	45704.8	13	13
Isoform DPI of Desmoplakin	P15924-1	331569	159	138	8
Cytochrome b-c1 complex subunit 2, mitochondrial	P22695	48412.9	13	13
Isoform 1 of Tenascin	P24821-1	240700	2		2
Proteasome subunit beta type-1	P20618	26472.4	2	2
Isoform 1 of Ras-related protein Rab-6A	P20340-1	23577.9	6	6
Peroxiredoxin-2	P32119	21878.2	6	6
Myosin regulatory light chain 12A	P19105	19781.5	12	12
ADP-ribosylation factor 4	P18085	20497.7	45	45
T-complex protein 1 subunit alpha	P17987	60305.6	11	11
Protein-glutamine gamma-glutamyltransferase K	P22735	89730.3	6	6
Galactokinase	P51570	42245.6	3
Isoform 1 of Electron transfer flavoprotein subunit beta	P38117-1	27826.2	9	9
Nestin	P48681	177332	2	2
Heat shock 70 kDa protein 13	P48723	51895.1	3	3
Protein ERGIC-53	P49257	57513	8	8
Fatty acid synthase	P49327	273254	6		4
T-complex protein 1 subunit gamma	P49368	60495.3	4	4
Elongation factor Tu, mitochondrial	P49411	49510.2	14	14
Centromere protein F	P49454	367537	4	4
Protein phosphatase 1F	P49593	49800.1	2	2
Proteasome subunit beta type-3	P49720	22933.5	5	5
Proteasome subunit beta type-2	P49721	22821.7	9	9
Serpin H1	P50454	46411.2	22	22
T-complex protein 1 subunit epsilon	P48643	59632.8	8	8
Ras-related protein Rab-7a	P51149	23474.8	5	5
26S proteasome non-ATPase regulatory subunit 8	P48556	39586.8	2	2
Isoform 1 of Fatty aldehyde dehydrogenase	P51648-1	54812.9	8	8
Isoform 1 of Heterogeneous nuclear ribonucleoprotein M	P52272-1	77464.3	9	9
Importin subunit alpha-2	P52292	57825.9	7	7
Tricarboxylate transport protein, mitochondrial	P53007	33991	19	19
Heat shock-related 70 kDa protein 2	P54652	69977.9	14	14
Isoform 1 of Exportin-2	P55060-1	110346	13	13
Transitional endoplasmic reticulum ATPase	P55072	89265.7	19	19
Microsomal triglyceride transfer protein large subunit	P55157	99288.8	44	32	7
Nucleosome assembly protein 1-like 1	P55209	45345.9	3	3
Puromycin-sensitive aminopeptidase	P55786	103211	7	7
Methionyl-tRNA synthetase, cytoplasmic	P56192	101052	7	7
Transmembrane protein 33	P57088	27959.8	48	38	5
CD81 antigen	P60033	25792.1	24	24
T-complex protein 1 subunit theta	P50990	59582.5	6	6
Trifunctional enzyme subunit alpha, mitochondrial	P40939	82946.9	18	18
Heat shock 70 kDa protein 1-like	P34931	70331.3	10	10
Isoform 1 of Catenin beta-1	P35222-1	85442.2	29	29
Prohibitin	P35232	29785.9	341	333
Isoform 1 of Alpha-1A adrenergic receptor	P35348-1	51452.8	2		2
Isoform 1 of Myosin-10	P35580-1	228858	6		6
Coatomer subunit beta'	P35606	102422	12	12
Myosin-11	P35749	227199	6		6
Estradiol 17-beta-dehydrogenase 2	P37059	42757	4	2
Proliferating cell nuclear antigen	P12004	28750.3	11	11
Stress-70 protein, mitochondrial	P38646	73634.8	31	31
Tubulin beta chain	P07437	49639	18	18
Dolichyl-diphosphooligosaccharide--protein glycosyltransferase 48 kDa subunit	P39656	50769	149	121	13
Keratin, type II cytoskeletal 6C	P48668	59988.3	2	2
ADP-ribosylation factor-like protein 1	P40616	20404.4	14	14
Isoform 1 of DNA replication licensing factor MCM7	P33993-1	81256.6	13	13
Glycyl-tRNA synthetase	P41250	83112.6	5	5
Isoform Alpha of Lamina-associated polypeptide 2, isoform alpha	P42166-1	75445.6	6	6
Phosphatidylinositol-4,5-bisphosphate 3-kinase catalytic subunit alpha isoform	P42336	124203	3	3
Histidine ammonia-lyase	P42357	72651.8	8	8
Isoform 1 of Translocon-associated protein subunit alpha	P43307-1	32215.3	12	12
Isoform 3 of Voltage-dependent anion-selective channel protein 2	P45880-3	31546.5	38	28	3
Isoform Long of Antigen KI-67	P46013-1	358474	2	2
40S ribosomal protein S9	P46781	22577.6	4	4
Dolichyl-diphosphooligosaccharide--protein glycosyltransferase subunit STT3A	P46977	80476.8	12	12
Glutaminyl-tRNA synthetase	P47897	87742.9	2	2
Galectin-7	P47929	15065.8	14	14
ATP synthase subunit O, mitochondrial	P48047	23262.7	7	7
Coatomer subunit delta	P48444	57174.1	13	13
T-complex protein 1 subunit zeta	P40227	57987.6	3	3
Calcium-binding mitochondrial carrier protein Aralar1	O75746	74714.8	14	14
Neighbor of COX4	O43402	23757.7	4	4
N-acetyllactosaminide beta-1,3-N-acetylglucosaminyltransferase	O43505	47088.9	5	5
Exportin-T	O43592	109893	18	18
Isoform 1 of ER lumen protein retaining receptor 3	O43731-1	25010.3	4	4
Mitochondrial carnitine/acylcarnitine carrier protein	O43772	32922.1	2	2
Isoform 1 of Zinc finger protein 292	O60281-1	304623	3
Putative nucleoside diphosphate kinase	O60361	15519	3	3
Isoform 1 of Mitotic checkpoint serine/threonine-protein kinase BUB1 beta	O60566-1	119470	2	2
UDP-glucose 6-dehydrogenase	O60701	54989.2	2	2
Dolichol-phosphate mannosyltransferase	O60762	29615.8	7	7
Isoform 1 of Filamin-B	O75369-1	277990	2		2
Vesicle-trafficking protein SEC22b	O75396	24577.5	9	9
Isoform 1 of 4F2 cell-surface antigen heavy chain	P08195-1	67951.7	17	17
Erlin-1	O75477	38901.3	3	3
Isoform IIb of Prolyl 4-hydroxylase subunit alpha-2	O15460-1	60863.6	3	3
Isocitrate dehydrogenase [NADP] cytoplasmic	O75874	46629.5	2	2
Isoform 1 of Multiple PDZ domain protein	O75970-1	221481	2	2
Wolframin	O76024	100227	3	3
Isoform 1 of Slit homolog 2 protein	O94813-1	169759	2
Isoform 1 of Peripheral-type benzodiazepine receptor-associated protein 1	O95153-1	199928	3
Isoform 1 of Vesicle-associated membrane protein-associated protein B/C	O95292-1	27211.1	4	4
Sphingosine-1-phosphate lyase 1	O95470	63482.7	7	7
Long-chain-fatty-acid--CoA ligase 3	O95573	80368.3	10	10
Keratin, type II cytoskeletal 75	O95678	59524	4	4
Isoform A of AP-2 complex subunit alpha-1	O95782-1	107478	13	9	4
Serum deprivation-response protein	O95810	47144.6	2	2
Claudin-1	O95832	22728.6	3	3
Isoform 1 of Cleft lip and palate transmembrane protein 1	O96005-1	76048.5	6	6
Isoform 1 of F-box only protein 24	O75426-1	64847	2	2
26S proteasome non-ATPase regulatory subunit 14	O00487	34554.6	4	4
Ankyrin repeat domain-containing protein 58	A6NJG2	33782.3	2	2
Isoform 1 of Zinc finger SWIM domain-containing protein KIAA0913	A7E2V4-1	197173	2	2
cDNA FLJ78387	A8K008	51563.7	2	2
cDNA FLJ78440, highly similar to Human lactoferrin	A8K494	78318	152	152
Cytidylate kinase, isoform CRA_a	B2R6S5	25838.3	5	5
cDNA FLJ60124, highly similar to Mitochondrial dicarboxylate carrier	B4DLN1	48068.7	5	5
cDNA FLJ53848, highly similar to Inter-alpha-trypsin inhibitor heavy chain H2	B4DM79	60665.9	6		6
cDNA FLJ52712, highly similar to Tubulin beta-6 chain	B4DP54	46671.5	7	7
cDNA FLJ54471, highly similar to Complement C1r subcomponent (EC 3.4.21.41)	B4DPQ0	81836.7	6		6
Uncharacterized protein C11orf95	C9JLR9	73152	3	3
Inter-alpha (Globulin) inhibitor H2, isoform CRA_a	D3DRR6	106502	120		120
ATP-dependent RNA helicase DDX39	O00148	49098	5	5
Isoform 1 of Myosin-Ic	O00159-1	121606	3		3
Isoform 1 of SLIT-ROBO Rho GTPase-activating protein 3	O43295-1	124425	3	3
Isoform SERCA1B of Sarcoplasmic/endoplasmic reticulum calcium ATPase 1	O14983-1	110182	47	27	10
Antithrombin-III	P01008	52568.9	85
Isoform 1 of Surfeit locus protein 4	O15260-1	30373.8	67	34	33
Membrane-associated progesterone receptor component 2	O15173	23803.7	3	3
Actin-related protein 2/3 complex subunit 3	O15145	20533.4	4	4
Isoform 1 of 1-acyl-sn-glycerol-3-phosphate acyltransferase beta	O15120-1	30894.1	6	6
Chloride intracellular channel protein 1	O00299	26905.7	7	7
Isoform 1 of Zinc finger protein 646	O15015-1	200636	2	2
Isoform 1 of Procollagen-lysine,2-oxoglutarate 5-dioxygenase 2	O00469-1	84631.6	9	9
Calmegin	O14967	69994.4	11	11
Histone acetyltransferase type B catalytic subunit	O14929	49480.8	2	2
Isoform 1 of CDP-diacylglycerol--inositol 3-phosphatidyltransferase	O14735-1	23523.1	3	3
Dihydropyrimidinase-related protein 4	O14531	61838.4	2	2
ATP-dependent RNA helicase DDX3X	O00571	73198	7	7
D-3-phosphoglycerate dehydrogenase	O43175	56614.4	64	64
Isoform 1 of PDZ domain-containing protein 2	O15018-1	301455	4	4
Complement component C8 alpha chain	P07357	65121	5		5
Prothrombin	P00734	69992.1	11		11
Complement factor I	P05156	65706.6	3		3
Thyroxine-binding globulin	P05543	46294.6	11		11
Isoform Beta-1A of Integrin beta-1	P05556-1	88357	4	4
Keratin, type I cytoskeletal 18	P05783	48028.5	3	3
Keratin, type II cytoskeletal 8	P05787	53671.1	4	4
Isoform 1 of Gelsolin	P06396-1	85644.2	9		9
Isoform 1 of Cyclin-dependent kinase 1	P06493-1	34059.9	11	11
ATP synthase subunit beta, mitochondrial	P06576	56524.6	22	19	3
Complement C2	P06681	83214.3	8		8
Vitamin K-dependent protein S	P07225	75073.9	7	4	3
Protein disulfide-isomerase	P07237	57080.7	40	40
Prostate-specific antigen	P07288	28722.6	31	31
Aldehyde dehydrogenase, mitochondrial	P05091	56345.6	4	4
Glutathione S-transferase P	P09211	23341	4	4
Solute carrier family 2, facilitated glucose transporter member 1	P11166	54048.5	3	3
Isoform 1 of Heat shock cognate 71 kDa protein	P11142-1	70854.2	52	52
60 kDa heat shock protein, mitochondrial	P10809	61016.4	9	6	3
Isoform 1 of Receptor-type tyrosine-protein phosphatase F	P10586-1	212744	2	2
Isoform Long of 60 kDa SS-A/Ro ribonucleoprotein	P10155-1	60631.2	5	5
Cathepsin D	P07339	44523.6	5	5
U2 small nuclear ribonucleoprotein A'	P09661	28398.1	9	9
Isoform 1 of Annexin A2	P07355-1	38579.8	21	21
Keratin, type I cytoskeletal 16	P08779	51236.2	24
Vimentin	P08670	53619.1	16	16
Proteasome subunit alpha type-6	P60900	27381.8	6	6
Profilin-1	P07737	15044.6	3	3
Ubiquitin-60S ribosomal protein L40	P62987	14719	20	20
Isoform 1 of Arginase-1	P05089-1	34713.3	23	23
Complement C1s subcomponent	P09871	76634.8	8		8
Alpha-1-acid glycoprotein 1	P02763	23496.8	15	15
Isoform 1 of Polyadenylate-binding protein 1	P11940-1	70625.9	8	8
Angiotensinogen	P01019	53120.5	10		7
Complement C3	P01024	187030	16		16
Complement C5	P01031	188186	19		19
Cystatin-A	P01040	10999.7	17	17
Isoform HMW of Kininogen-1	P01042-1	71912.1	3		3
Ig gamma-3 chain C region	P01860	41260.4	12	7	5
Ig alpha-2 chain C region	P01877	36503	7	7
Keratin, type II cytoskeletal 6A	P02538	60008.3	215	215
Apolipoprotein E	P02649	36131.8	3
Isoform 1 of Fibrinogen alpha chain	P02671-1	94914.4	3	3
Isoform Gamma-B of Fibrinogen gamma chain	P02679-1	51478.9	5	5
Beta-2-glycoprotein 1	P02749	38272.7	6		6
ADP/ATP translocase 2	P05141	32831.2	11	11
Ornithine aminotransferase, mitochondrial	P04181	48504.2	10	10
Isoform Long of Sodium/potassium-transporting ATPase subunit alpha-1	P05023-1	112824	63	51	8
Dolichyl-diphosphooligosaccharide--protein glycosyltransferase subunit 2	P04844	69241	61	44
Dolichyl-diphosphooligosaccharide--protein glycosyltransferase subunit 1	P04843	68526.8	39	35
Heat shock protein beta-1	P04792	22768.5	4	4
Glyceraldehyde-3-phosphate dehydrogenase	P04406	36030.4	78	51	15
Isoform 1 of Fibronectin	P02751-1	262460	12		12
Isoform 1 of Alpha-1B-glycoprotein	P04217-1	54219.5	3		3
Protein AMBP	P02760	38974	6		6
Catalase	P04040	59718.8	8	8
C4b-binding protein alpha chain	P04003	66989.4	3		3
Hemopexin	P02790	51643.3	84		69
Isoform 1 of Vitamin D-binding protein	P02774-1	52929	8		8
Alpha-fetoprotein	P02771	68633	12	10
Plasminogen	P00747	90510.2	13		13
Keratin, type II cytoskeletal 6B	P04259	60030.3	19	15
Isoform 1 of Histone-lysine N-methyltransferase, H3 lysine-36 and H4 lysine-20 specific	Q96L73-1	296464	2	2
Isoform 1 of Nicastrin	Q92542-1	78361.5	3	3
Acyl-CoA:lysophosphatidylglycerol acyltransferase 1	Q92604	43061.3	8	8
TBC1 domain family member 5	Q92609	88948.6	3	3
Isoform 1 of Myosin-XVIIIa	Q92614-1	232971	2		2
Translational activator GCN1	Q92616	292572	7		7
Isoform 1 of GPI transamidase component PIG-T	Q969N2-1	65657.9	5	5
Isoform 1 of Coiled-coil domain-containing protein 47	Q96A33-1	55838.3	9	9
Leucine-rich repeat-containing protein 59	Q96AG4	34908.9	7	7
Isoform 1 of Pre-B-cell leukemia transcription factor-interacting protein 1	Q96AQ6-1	80594.1	9	9
Isoform 1 of Endoplasmic reticulum lectin 1	Q96DZ1-1	54823.3	15	15
39S ribosomal protein L48, mitochondrial	Q96GC5	23919.8	3	3
Isoform 1 of Serine/threonine-protein phosphatase PGAM5, mitochondrial	Q96HS1-1	31984.6	3	3
Isoform 1 of Abhydrolase domain-containing protein 14B	Q96IU4-1	22331.6	7	7
Vacuolar protein sorting-associated protein 52 homolog	Q8N1B4	82169.6	2	2
Isoform 1 of 26S proteasome non-ATPase regulatory subunit 1	Q99460-1	105769	6	6
HCV_E1	Q99IB8-3	20927.8	53	11
HCV_NS3	Q99IB8-1	66968.8	248	162	38
1-acyl-sn-glycerol-3-phosphate acyltransferase alpha	Q99943	31695.7	2
Isoform 1 of Sigma non-opioid intracellular receptor 1	Q99720-1	25111.8	4	4
Calcium-binding protein p22	Q99653	22442.3	17	17
Isoform 1 of Peptide-N(4)-(N-acetyl-beta-glucosaminyl)asparagine amidase	Q96IV0-1	74343.4	9	9
Synaptic vesicle membrane protein VAT-1 homolog	Q99536	41893.4	5	5
Isoform 1 of Conserved oligomeric Golgi complex subunit 3	Q96JB2-1	94036.3	5	5
Isoform 1 of ATP-dependent zinc metalloprotease YME1L1	Q96TA2-1	86400.9	8	8
Isoform 1 of MMS19 nucleotide excision repair protein homolog	Q96T76-1	113217	4	4
Glutathione peroxidase 7	Q96SL4	20982.8	8	8
Isoform 1 of GPI transamidase component PIG-S	Q96S52-1	61617.2	24	24
Serpin B12	Q96P63	46247.1	39	33	6
Isoform Long of Autism susceptibility gene 2 protein	Q8WXX7-1	138897	2	2
Prohibitin-2	Q99623	33275.9	336	286	24
Isoform 1 of Uncharacterized protein KIAA0090	Q8N766-1	111689	14	14
Isoform 1 of Titin	Q8WZ42-1	3.81381e+06	8	8
Carbohydrate sulfotransferase 13	Q8NET6	38895.6	3	3
Estradiol 17-beta-dehydrogenase 11	Q8NBQ5	32914.7	3	3
Isoform 1 of Ubiquitin-associated domain-containing protein 2	Q8NBM4-1	38938.2	12	12
cDNA FLJ34775 fis, clone NT2NE2003315	Q8NAU4	14771.7	3	3
Isoform 1 of Proteasome subunit alpha type-7-like	Q8TAA3-1	28512.1	8	8
Ankyrin repeat domain-containing protein 31	Q8N7Z5	210685	2	2
Isoform 1 of Adenosine 3'-phospho 5'-phosphosulfate transporter 1	Q8TB61-1	47483.6	2		2
UPF0586 protein C9orf41	Q8N4J0	47155.4	2	2
Cardiomyopathy-associated protein 5	Q8N3K9	448935	2	2
Activating signal cointegrator 1 complex subunit 3	Q8N3C0	251301	2		2
Isoform 1 of CLK4-associating serine/arginine rich protein	Q8N2M8-1	77114.9	2	2
von Willebrand factor D and EGF domain-containing protein	Q8N2E2	176764	2
Isoform 1 of Ras-related protein Rab-1A	P62820-1	22663.4	6	6
cDNA FLJ38717 fis, clone KIDNE2009647	Q8N8X8	21577.6	4
Isoform 2 of Histone-lysine N-methyltransferase, H3 lysine-79 specific	Q8TEK3-1	184740	2	2
HCV_NS_4B	Q99IB8-8	27382.2	12	12
Isoform 1 of Nesprin-2	Q8WXH0-1	795944	4	4
Isoform 1 of Palladin	Q8WX93-1	150470	2	2
Isoform 1 of Choline transporter-like protein 1	Q8WWI5-1	73253.3	5
Isoform 1 of Protein POF1B	Q8WVV4-1	68652.7	7	5
Olfactory receptor 2T29	Q8NH02	35570.2	2	2
Isoform 1 of GPI ethanolamine phosphate transferase 3	Q8TEQ8-1	118623	4	4
Isoform 1 of Protein ELYS	Q8WYP5-1	252342	2	2
Isoform 1 of Polycystic kidney disease protein 1-like 1	Q8TDX9-1	315233	2	2
Transmembrane channel-like protein 1	Q8TDI8	87710.5	4	4
Isoform 1 of ATP-dependent RNA helicase DDX54	Q8TDD1-1	98534.2	2	2
Isoform 1 of Minor histocompatibility antigen H13	Q8TCT9-1	41461.5	25	25
Isoform 1 of Protein CIP2A	Q8TCG1-1	102121	9	9
Isoform 1 of Retinol dehydrogenase 11	Q8TC12-1	35363.4	5	5
N-acetyltransferase 14	Q8WUY8	21636.7	3	3
Isoform 1 of HEAT repeat-containing protein 5B	Q9P2D3-1	224159	2	2
Isoform 1 of Serine palmitoyltransferase 3	Q9NUV7-1	62009.8	7	7
Isoform 1 of Mitochondrial dicarboxylate carrier	Q9UBX3-1	31262.3	6	6
DnaJ homolog subfamily B member 11	Q9UBS4	40488.6	15	15
7-dehydrocholesterol reductase	Q9UBM7	54453.8	12	12
Ataxin-10	Q9UBB4	53454.8	19	19
Armadillo repeat-containing X-linked protein 3	Q9UH62	42473.9	3
Isoform 1 of Protein FAM135A	Q9P2D6-1	169732	2	2
Prefoldin subunit 2	Q9UHV9	16637.6	2	2
Isoform 1 of Vesicle transport protein USE1	Q9NZ43-1	29352.5	10	10
Isoform 1 of Endoplasmic reticulum aminopeptidase 1	Q9NZ08-1	107166	5	5
Isoform 1 of Trans-2,3-enoyl-CoA reductase	Q9NZ01-1	36010.8	16	16
Isoform 1 of UDP-glucose:glycoprotein glucosyltransferase 1	Q9NYU2-1	177078	11		7
Isoform 1 of Required for meiotic nuclear division protein 1 homolog	Q9NWS8-1	51570.9	2	2
HCV_E2	Q99IB8-4	41011.5	44	44
Isoform 1 of Ankyrin repeat and FYVE domain-containing protein 1	Q9P2R3-1	128318	8		8
Isoform 1 of Voltage-dependent anion-selective channel protein 3	Q9Y277-1	30639.3	17	17
Mitochondrial carrier homolog 2	Q9Y6C9	33308.9	4	4
Signal recognition particle receptor subunit beta	Q9Y5M8	29683.8	15	15
Isoform 1 of YTH domain family protein 2	Q9Y5A9-1	62295.7	6	6
AFG3-like protein 2	Q9Y4W6	88528.2	6	6
Isoform 1 of Thioredoxin-related transmembrane protein 2	Q9Y320-1	34015.6	35	35
Isoform 1 of Dynein heavy chain 17, axonemal	Q9UFH2-1	511460	4	4
Isoform C of GDP-fucose protein O-fucosyltransferase 2	Q9Y2G5-3	49944.3	2	2
Phosphatidylinositide phosphatase SAC1	Q9NTJ5	66924	6	6
Isoform 1 of RuvB-like 1	Q9Y265-1	50196.3	15	15
Isoform 2 of Microtubule-actin cross-linking factor 1, isoforms 1/2/3/5	Q9UPN3-2	620034	3	3
Isoform 1 of Histone-lysine N-methyltransferase MLL4	Q9UMN6-1	293330	2	2
Isoform 3 of Myosin-VI	Q9UM54-3	149596	15		11
Isoform 1 of Transmembrane and coiled-coil domain-containing protein 1	Q9UM00-1	21161.2	25	18
Coronin-1C	Q9ULV4	53215.1	5	5
Serine/threonine-protein kinase 38-like	Q9Y2H1	53968.4	9	9
TIM21-like protein, mitochondrial	Q9BVV7	28184.8	3	3
Isoform 1 of ATPase family AAA domain-containing protein 3A	Q9NVI7-1	71324.7	4	4
Nucleotide exchange factor SIL1	Q9H173	52052	4	4
Keratin, type I cytoskeletal 23	Q9C075	48101.2	2	2
Testis-specific gene 10 protein	Q9BZW7	81370	6	6
Signal peptidase complex catalytic subunit SEC11C	Q9BY50	21528.5	6	6
Isoform 2 of TRIO and F-actin-binding protein	Q9H2D6-1	261217	2	2
Sideroflexin-3	Q9BWM7	35955.7	5	5
Thioredoxin-related transmembrane protein 1	Q9H3N1	31770.8	34	34
Transmembrane protein 109	Q9BVC6	26193.6	140	140
Uncharacterized protein C19orf52	Q9BSF4	29215.1	5	5
UPF0765 protein C10orf58	Q9BRX8	25747.4	5	5
Isoform 1 of COBW domain-containing protein 1	Q9BRT8-1	44040.7	5	5
Tubulin alpha-1C chain	Q9BQE3	49863.5	4	4
Vitamin K epoxide reductase complex subunit 1-like protein 1	Q8N0U8	19822.7	11	11
Isoform 1 of Fanconi anemia group J protein	Q9BX63-1	140789	3	3
Zinc finger SWIM domain-containing protein 6	Q9HCJ5	133385	3	3
Keratin, type II cuticular Hb4	Q9NSB2	64801.5	16	16
Aladin	Q9NRG9	59536.3	5	5
Isoform 1 of Probable histone-lysine N-methyltransferase ASH1L	Q9NR48-1	332582	7	7
Leukotriene B4 receptor 2	Q9NPC1	41498.3	2	2
Protein Plunc	Q9NP55	26695.9	6	6
Thioredoxin-related transmembrane protein 4	Q9H1E5	38927.7	7	7
Isoform 3 of Platelet glycoprotein VI	Q9HCN6-3	67432.7	3	3
HCV_NS2	Q99IB8-5	23715.4	359	324	18
Mitochondrial glutamate carrier 1	Q9H936	34448.3	2	2
cDNA FLJ13385 fis, clone PLACE1001088	Q9H8N1	20508.2	7	7
Methyltransferase-like protein 7A	Q9H8H3	28300.6	7	7
Acyl-CoA dehydrogenase family member 9, mitochondrial	Q9H845	68716.7	3	3
Tubulin beta-1 chain	Q9H4B7	50294.6	140	84	39
Isoform 1 of Protein unc-45 homolog A	Q9H3U1-1	103011	10	10
Myosin-X	Q9HD67	237198	2	2
Isoform 1 of Protein OS-9	Q13438-1	75514.9	9	9
Isoform 1 of Cytoskeleton-associated protein 4	Q07065-1	65982.7	75	66	4
Isoform Alpha of Apoptosis regulator BAX	Q07812-1	21170.8	4	4
Protein-glutamine gamma-glutamyltransferase E	Q08188	76583.6	23	21	2
Isoform 1 of Golgin subfamily A member 3	Q08378-1	167252	2	2
Isoform 1A of Desmocollin-1	Q08554-1	99923.7	8	8
Neuroblast differentiation-associated protein AHNAK	Q09666	628699	4	4
Isoform A of AP-1 complex subunit beta-1	Q10567-1	104570	2		2
Myosin-Ie	Q12965	126982	2	2
Isoform 1 of Transcriptional repressor NF-X1	Q12986-1	124312	3	3
Isoform 1 of Rho GTPase-activating protein 5	Q13017-1	172352	2	2
Isoform Beta of Striatin-3	Q13033-1	87155.3	3	3
26S proteasome non-ATPase regulatory subunit 2	Q13200	100136	4	4
DnaJ homolog subfamily C member 3	Q13217	57544.2	4	4
Isoform 1 of Keratin, type II cytoskeletal 78	Q8N1N4-1	56830.5	37	37
Isoform 1 of Isopentenyl-diphosphate Delta-isomerase 1	Q13907-1	26302.5	2	2
Keratin, type II cuticular Hb1	Q14533	54892.8	13	13
Protocadherin Fat 1	Q14517	505963	11	11
Myosin-binding protein C, fast-type	Q14324	127991	2
Isoform 1 of Peptidyl-prolyl cis-trans isomerase FKBP8	Q14318-1	44533.7	4	4
Malectin	Q14165	32213.6	3	3
Isoform 1 of Polyadenylate-binding protein 4	Q13310-1	70738.1	3	3
Isoform 1 of Cyclin-dependent kinase 13	Q14004-1	164823	2	2
MAGUK p55 subfamily member 3	Q13368	66111	2
Tubulin beta-2A chain	Q13885	49875	94	78	9
Isoform 2 of Plakophilin-1	Q13835-1	82807.8	36	22	14
Mannosyl-oligosaccharide glucosidase	Q13724	91860.6	22	22
Isoform 1 of Apoptosis-stimulating of p53 protein 2	Q13625-1	125538	2	2
Tubulin beta-3 chain	Q13509	50400.3	13	13
Isoform 3 of Dystonin	Q03001-3	306564	3	3
Isoform Alpha of Tripartite motif-containing protein 29	Q14134-1	65793.3	2	2
Ras-related protein Rab-11A	P62491	24378.4	4	4
Peroxiredoxin-1	Q06830	22096.3	53	48
Signal peptidase complex catalytic subunit SEC11A	P67812	20612.1	16	11
Isoform 1 of S-phase kinase-associated protein 1	P63208-1	18646.2	29	29
Isoform 1 of Mitogen-activated protein kinase kinase kinase 4	Q9Y6R4-1	181570	2	2
Peptidyl-prolyl cis-trans isomerase A	P62937	18000.9	11	11
Tubulin alpha-1B chain	P68363	50119.6	12	12
Histone H4	P62805	11360.4	15	15
Tubulin beta-2C chain	P68371	49799	43	35	8
40S ribosomal protein S18	P62269	17707.9	5	5
40S ribosomal protein S16	P62249	16435	6	6
26S protease regulatory subunit 8	P62195	45597.1	5	5
Calmodulin	P62158	16826.8	12	12
Isoform 1 of Heterogeneous nuclear ribonucleoprotein K	P61978-1	50944.4	11	11
Lysozyme C	P61626	16526.3	2	2
Isoform 1 of Puromycin-sensitive aminopeptidase-like protein	A6NEC2-1	53713	11	11
Isoform A of Phosphate carrier protein, mitochondrial	Q00325-1	40068.7	32	24	2
Isoform 1 of Inter-alpha-trypsin inhibitor heavy chain H4	Q14624-1	103293	30		12
Mitochondrial 2-oxoglutarate/malate carrier protein	Q02978	34039.9	5	5
Procollagen-lysine,2-oxoglutarate 5-dioxygenase 1	Q02809	83497.4	3	3
Desmoglein-1	Q02413	113676	84	84
Isoform 1 of Collagen alpha-1(VII) chain	Q02388-1	295041	2	2
Elongation factor 1-alpha 1	P68104	50109.1	22	22
Isoform Alpha-1B-1 of Voltage-dependent N-type calcium channel subunit alpha-1B	Q00975-1	262329	11	11
Isoform 1 of Inter-alpha-trypsin inhibitor heavy chain H3	Q06033-1	99786.5	9		9
Basement membrane-specific heparan sulfate proteoglycan core protein	P98160	468532	2	2
ADP-ribosylation factor 1	P84077	20683.7	20	20
Dermcidin	P81605	11276.8	42	40
Isoform 1 of DNA-dependent protein kinase catalytic subunit	P78527-1	468788	17		12
Glutathione S-transferase omega-1	P78417	27548	4	4
Ribonuclease P protein subunit p38	P78345	31814.6	3	3
Isoform EWS of RNA-binding protein EWS	Q01844-1	68435.7	2		2
Isoform 3 of Obscurin	Q5VST9-3	721095	2
Filaggrin-2	Q5D862	247928	35	35
Transmembrane protein 214	Q6NUQ4	77101.4	3	3
Isoform 1 of Keratin, type II cytoskeletal 80	Q6KB66-1	50493.8	23	23
Isoform 1 of Acyl-CoA dehydrogenase family member 10	Q6JQN1-1	118758	9	9
Isoform 1 of Protein Jade-1	Q6IE81-1	95472.7	2	2
Isoform 1 of Pyridoxal-dependent decarboxylase domain-containing protein 1	Q6P996-1	86652.3	9	9
Isoform 1 of Leucine-rich repeat-containing protein 16A	Q5VZK9-1	151462	2	2
Isoform 1 of BRCA1-associated protein required for ATM activation protein 1	Q6PJG6-1	88062.9	3	3
Isoform 1 of Vacuolar protein sorting-associated protein 53 homolog	Q5VIR6-1	79602	2	2
Skin-specific protein 32	Q5T750	26219.3	20	13	7
Keratinocyte proline-rich protein	Q5T749	64093.2	5		5
Probable arginyl-tRNA synthetase, mitochondrial	Q5T160	65464	4	4
Isoform 1 of SH3 domain-containing protein 19	Q5HYK7-1	86471.7	33	33
Protein disulfide-isomerase A5	Q14554	59556.1	4	4
Atlastin-3	Q6DD88	60503.4	10	10
Isoform 1 of Heparan sulfate 2-O-sulfotransferase 1	Q7LGA3-1	41854.4	10	10
Dihydropyrimidinase-like 2	Q86U75	66975.2	4	4
Isoform 1 of Filamin-A-interacting protein 1	Q7Z7B0-1	138024	2	2
Keratin, type II cytoskeletal 1b	Q7Z794	61863.5	22	22
N-terminal EF-hand calcium-binding protein 2	Q7Z6G3	43166.6	11	11
Isoform 1 of CLIP-associating protein 1	Q7Z460-1	169346	2	2
Long-chain fatty acid transport protein 4	Q6P1M0	72018.1	10	10
Isoform 1 of Transmembrane protease serine 9	Q7Z410-1	113948	2
Putative heat shock protein HSP 90-beta 2	Q58FF8	44321.1	8		8
Isoform 1 of Putative Polycomb group protein ASXL2	Q76L83-1	153725	2	2
Tubulin alpha-1A chain	Q71U36	50103.6	207	207
Isoform 1 of Inhibitor of nuclear factor kappa-B kinase-interacting protein	Q70UQ0-1	39285	7	7
Isoform 1 of Netrin receptor UNC5D	Q6UXZ4-1	105812	2	2
UDP-GlcNAc:betaGal beta-1,3-N-acetylglucosaminyltransferase 9	Q6UX72	43723.8	2
Sperm-associated antigen 17	Q6Q759	251584	4	4
Isoform 1 of Mitochondrial antiviral-signaling protein	Q7Z434-1	56493.1	2
Isoform 1 of Protein disulfide-isomerase A6	Q15084-1	48091.3	3	3
Rab-like protein 3	Q5HYI8	26406.5	5	5
Isoform 1 of Disks large homolog 2	Q15700-1	97491.5	4		4
Delta(24)-sterol reductase	Q15392	60062	6	6
Transmembrane emp24 domain-containing protein 2	Q15363	22746.4	4	4
Serine/threonine-protein kinase 38	Q15208	54155.4	25	25
Insulin activator factor (Insulin control element-binding transcription factor). (Fragment)	Q16219	83906.4	2	2
Isoform 1 of Plectin	Q15149-1	531466	5	5
Mitogen-activated protein kinase 6	Q16659	82628.7	7	7
Kinesin-like protein KIF14	Q15058	186375	2	2
Signal peptidase complex subunit 2	Q15005	24986.7	12	12
Cullin-7	Q14999	191040	3	3
Importin subunit beta-1	Q14974	97108	9	9
Isoform 1 of Neutral alpha-glucosidase AB	Q14697-1	106807	47	20	13
Signal peptidase complex subunit 3	P61009	20300.5	8	8
Isoform 2 of Serum paraoxonase/arylesterase 2	Q15165-2	39372.3	7	7
Isoform 1 of Filamin A-interacting protein 1-like	Q4L180-1	130301	2	2
Putative heat shock protein HSP 90-beta-3	Q58FF7	68282	5	5
Putative endoplasmin-like protein	Q58FF3	45829.9	7	7
Vesicle transport protein SFT2C	Q587I9	21775.9	2	2
Isoform 1 of Cordon-bleu protein-like 1	Q53SF7-1	131705	2	2
Pyrroline-5-carboxylate reductase 3	Q53H96	28630.9	2	2
Isoform 1 of Neutral amino acid transporter B(0)	Q15758-1	56562.3	3	3
Estradiol 17-beta-dehydrogenase 12	Q53GQ0	34302.2	10	10
Isoform 3A of Desmocollin-3	Q14574-1	99906.2	6	6
Isoform 1 of Taperin	Q4KMQ1-1	75509.7	4	4
Keratin, type II cytoskeletal 71	Q3SY84	57256	20	20
Isoform 1 of Uncharacterized protein C1orf106	Q3KP66-1	72869.5	4	4
Tripartite motif-containing protein 71	Q2Q1W2	93325.9	5	5
Kinesin-like protein KIF7	Q2M1P5	150495	4	4
Isoform 1 of Mitochondrial inner membrane protein	Q16891-1	83626.3	22	22
Isoform 1 of Acylglycerol kinase, mitochondrial	Q53H12-1	47107.4	8	8

## Sheet: Expt 2
Protein	Accession	MonoMH	Sum Of total Spec	Sum of Total Spec after Subtraction	Total Spec in Control
HCV_NS2	Q99IB8-5	23715.4	216	188	28
HCV_NS3	Q99IB8-1	66968.8	160	127	33
Prohibitin	P35232	29785.9	51	49	2
Isoform 1 of Surfeit locus protein 4	O15260-1	30373.8	46	31	15
Isoform A of Phosphate carrier protein, mitochondrial	Q00325-1	40068.7	45	42	3
Dolichyl-diphosphooligosaccharide--protein glycosyltransferase subunit 2	P04844	69241	41	34	7
Dolichyl-diphosphooligosaccharide--protein glycosyltransferase 48 kDa subunit	P39656	50769	39	39
HCV_E2	Q99IB8-4	41011.5	38	35	3
Isoform 1 of UDP-glucose:glycoprotein glucosyltransferase 1	Q9NYU2-1	177078	37	37
Dolichyl-diphosphooligosaccharide--protein glycosyltransferase subunit 1	P04843	68526.8	31	17	14
Isoform 1 of Cytoskeleton-associated protein 4	Q07065-1	65982.7	29	29
Isoform 1 of DNA-dependent protein kinase catalytic subunit	P78527-1	468788	29		29
Calnexin	P27824	67525.8	28	25	3
Prohibitin-2	Q99623	33275.9	28	9	19
Isoform SERCA1B of Sarcoplasmic/endoplasmic reticulum calcium ATPase 1	O14983-1	110182	27	17	10
Isoform 1 of Sarcoplasmic/endoplasmic reticulum calcium ATPase 2	P16615-1	114683	27	19	8
ATP synthase subunit alpha, mitochondrial	P25705	59713.6	27	21	6
DnaJ homolog subfamily B member 11	Q9UBS4	40488.6	26	24	2
D-3-phosphoglycerate dehydrogenase	O43175	56614.4	22		22
Isoform Long of Sodium/potassium-transporting ATPase subunit alpha-1	P05023-1	112824	22	17	5
ATP synthase subunit beta, mitochondrial	P06576	56524.6	22	16	6
CD81 antigen	P60033	25792.1	22	22
Isoform 1 of Protein sel-1 homolog 1	Q9UBV2-1	88698.5	21	15	6
ATP-dependent RNA helicase DDX3X	O00571	73198	20	20
Apolipoprotein B-100	P04114	515283	20		20
26S protease regulatory subunit 7	P35998	48603.1	19	19
Isoform 1 of 4F2 cell-surface antigen heavy chain	P08195-1	67951.7	18	18
26S protease regulatory subunit 6A	P17980	49172.5	17	17
AFG3-like protein 2	Q9Y4W6	88528.2	17	17
Translational activator GCN1	Q92616	292572	16		16
Calreticulin	P27797	48111.8	15	3	12
Alpha-fetoprotein	P02771	68633	15	11	4
26S proteasome non-ATPase regulatory subunit 3	O43242	60939.5	14	14
Isoform 1 of GPI transamidase component PIG-S	Q96S52-1	61617.2	14	12	2
Serotransferrin	P02787	77013.6	13	13
Signal peptidase complex catalytic subunit SEC11A	P67812	20612.1	13	13
Isoform 1 of Dipeptidyl peptidase 8	Q6V1X1-1	103293	13	13
Isoform 1 of 3-hydroxy-3-methylglutaryl-coenzyme A reductase	P04035-1	97412.6	12	8	4
DNA damage-binding protein 1	Q16531	126887	12	12
Microsomal triglyceride transfer protein large subunit	P55157	99288.8	11	9	2
ADP/ATP translocase 1	P12235	33043.2	11	11
3-hydroxyacyl-CoA dehydratase 3	Q9P035	43131.6	11	9	2
Dolichyl-diphosphooligosaccharide--protein glycosyltransferase subunit STT3B	Q8TCJ2	93613.7	11	11
Monocarboxylate transporter 1	P53985	53908.8	10	7	3
HCV_E1	Q99IB8-3	20927.8	10	10
Isoform 1 of Minor histocompatibility antigen H13	Q8TCT9-1	41461.5	10	10
Calcium-binding mitochondrial carrier protein Aralar2	Q9UJS0	74128.6	10	6	4
Small nuclear ribonucleoprotein Sm D2	P62316	13518.2	10	10
cDNA FLJ37456 fis, clone BRAWH2011096, highly similar to 26S proteasome non-ATPase regulatory subunit 13	B3KT15	42915.1	9	9
Endoplasmin	P14625	92411.3	9	6	3
ADP/ATP translocase 2	P05141	32831.2	9	9
Microsomal glutathione S-transferase 1	P10620	17587.2	9	9
Isoform 1 of ATP-dependent zinc metalloprotease YME1L1	Q96TA2-1	86400.9	9	7	2
HCV_NS_4B	Q99IB8-8	27382.2	9	7	2
Ataxin-10	Q9UBB4	53454.8	9	9
Keratinocyte proline-rich protein	Q5T749	64093.2	9	6	3
Isoform 2 of Serum paraoxonase/arylesterase 2	Q15165-2	39372.3	9	5	4
Acetyl-CoA acetyltransferase, mitochondrial	P24752	45170.6	8	8
60S acidic ribosomal protein P2	P05387	11657.8	8	8
Serpin B12	Q96P63	46247.1	8	3	5
F-box only protein 2	Q9UK22	33306.8	8	8
Telomere length regulation protein TEL2 homolog	Q9Y4R8	91689.1	8	8
Signal peptidase complex subunit 2	Q15005	24986.7	8	3	5
Isoform Long of Heterogeneous nuclear ribonucleoprotein U	Q00839-1	90528	8	8
60S ribosomal protein L30	P62888	12775.7	8	8
Isoform 1 of RING finger protein 10	Q8N5U6-1	89870.7	8	8
cDNA FLJ52712, highly similar to Tubulin beta-6 chain	B4DP54	46671.5	7	7
Eukaryotic translation initiation factor 3 subunit F	O00303	37540.2	7	7
Transcription initiation factor TFIID subunit 4	O00268	110047	7	3	4
Isoform Short of Proteasome subunit alpha type-1	P25786-1	29536.9	7	7
Protein disulfide-isomerase	P07237	57080.7	7		7
HCV_NS_5B	Q99IB8-10	65694.2	7	7
Importin-9	Q96P70	115889	7	7
Isoform 1 of Probable ATP-dependent RNA helicase DDX17	Q92841-1	72326	7	7
Isoform 1 of Polyadenylate-binding protein 4	Q13310-1	70738.1	7	7
Mitochondrial 2-oxoglutarate/malate carrier protein	Q02978	34039.9	7	7
Isoform 1 of Neutral alpha-glucosidase AB	Q14697-1	106807	7		7
Isoform 1 of Zinc transporter ZIP14	Q15043-1	54177.2	7	4	3
26S proteasome non-ATPase regulatory subunit 2	Q13200	100136	7	5	2
Isoform 1 of S-phase kinase-associated protein 1	P63208-1	18646.2	7	7
Isoform 1 of N-acylneuraminate cytidylyltransferase	Q8NFW8-1	48348.6	7	7
Proteasome 26S non-ATPase subunit 11 variant (Fragment)	Q53FT5	47505.1	7	4	3
T-complex protein 1 subunit zeta	P40227	57987.6	6	6
40S ribosomal protein S19	P39019	16050.5	6	6
Complement C5	P01031	188186	6	6
Isoform 1 of 1-acyl-sn-glycerol-3-phosphate acyltransferase beta	O15120-1	30894.1	6		6
Protein disulfide-isomerase A4	P13667	72887	6	6
60S ribosomal protein L7	P18124	29207.2	6	6
Vitamin K-dependent protein S	P07225	75073.9	6	6
40S ribosomal protein S17	P08708	15540.4	6	6
HCV_NS_5A	Q99IB8-9	49769.1	6	6
Chitobiosyldiphosphodolichol beta-mannosyltransferase	Q9BT22	52483.9	6	6
Transmembrane protein 109	Q9BVC6	26193.6	6	3	3
PPPDE1 protein (Fragment)	Q8WUE8	12210.2	6	6
Sec1 family domain-containing protein 1	Q8WVM8	72334	6	6
Hypoxia up-regulated protein 1	Q9Y4L1	111266	6		6
Coiled-coil domain-containing protein 87	Q9NVE4	96341.6	6		6
Teneurin-3	Q9P273	300760	6	6
Isoform Alpha-1B-1 of Voltage-dependent N-type calcium channel subunit alpha-1B	Q00975-1	262329	6	6
Isoform 1 of Interleukin enhancer-binding factor 3	Q12906-1	95279.1	6	6
Isoform 1 of Protein OS-9	Q13438-1	75514.9	6	6
40S ribosomal protein S13	P62277	17211.7	6	6
26S protease regulatory subunit 10B	P62333	44145.1	6	6
Carbohydrate sulfotransferase 13	Q8NET6	38895.6	6	4	2
Isoform 1 of SH3 domain-containing protein 19	Q5HYK7-1	86471.7	6	6
ADP-ribosylation factor-like protein 1	P40616	20404.4	5	5
Fatty acid synthase	P49327	273254	5		5
Serpin B6	P35237	42594.1	5	5
Isoform 1 of Fatty aldehyde dehydrogenase	P51648-1	54812.9	5	5
Short/branched chain specific acyl-CoA dehydrogenase, mitochondrial	P45954	47455.3	5	5
Serpin H1	P50454	46411.2	5		5
ATP-citrate synthase	P53396	120762	5	5
Isoform 1 of 15 kDa selenoprotein	O60613-1	17779	5	5
Dolichol-phosphate mannosyltransferase	O60762	29615.8	5	5
Erlin-1	O75477	38901.3	5	5
Isoform 1 of Cleft lip and palate transmembrane protein 1	O96005-1	76048.5	5	5
cDNA FLJ52003, highly similar to Homo sapiens nucleoredoxin (NXN), mRNA	B4DNN6	14224.2	5	5
Isoform PPEF-2(L) of Serine/threonine-protein phosphatase with EF-hands 2	O14830-1	86463.4	5	2	3
ADP/ATP translocase 3	P12236	32845.2	5	5
NADPH--cytochrome P450 reductase	P16435	76641.2	5	5
Voltage-dependent anion-selective channel protein 1	P21796	30753.6	5		5
T-complex protein 1 subunit alpha	P17987	60305.6	5	5
60S acidic ribosomal protein P1	P05386	11506.7	5	5
Pyruvate carboxylase, mitochondrial	P11498	129551	5	5
Thrombospondin-1	P07996	129300	5	5
Isoform 1 of COBW domain-containing protein 1	Q9BRT8-1	44040.7	5	5
Isoform 1 of Importin-4	Q8TEX9-1	118640	5	5
Isoform 1 of Transportin-1	Q92973-1	102289	5	5
FAS-associated factor 2	Q96CS3	52590.5	5	5
Pre-mRNA branch site protein p14	Q9Y3B4	14575.6	5	5
Protein FAM8A1	Q9UBU6	44095.4	5	3	2
7-dehydrocholesterol reductase	Q9UBM7	54453.8	5	5
UDP-glucose:glycoprotein glucosyltransferase 2	Q9NYU1	174624	5	5
Mannosyl-oligosaccharide glucosidase	Q13724	91860.6	5	5
Serum paraoxonase/lactonase 3	Q15166	39582.3	5	5
Sperm-associated antigen 10 (Protein HP47). (Fragment)	P78328	8690.47	5	2	3
Isoform 1 of Protein disulfide-isomerase A6	Q15084-1	48091.3	5	3	2
Isoform 1 of Thyroid receptor-interacting protein 13	Q15645-1	48520.5	5	5
Estradiol 17-beta-dehydrogenase 12	Q53GQ0	34302.2	5	5
Tetratricopeptide repeat protein 27	Q6P3X3	96571.2	5	5
Isoform 1 of Terminal uridylyltransferase 4	Q5TAX3-1	185048	5	5
Trifunctional enzyme subunit alpha, mitochondrial	P40939	82946.9	4	4
ATP synthase subunit O, mitochondrial	P48047	23262.7	4		4
Transmembrane protein 33	P57088	27959.8	4		4
Endoplasmic reticulum resident protein 29	P30040	28975.2	4	4
Peroxisomal multifunctional enzyme type 2	P51659	79636.3	4	4
Excitatory amino acid transporter 1	P43003	59533.7	4	4
40S ribosomal protein S9	P46781	22577.6	4		4
T-complex protein 1 subunit gamma	P49368	60495.3	4	4
Isoform 3 of Voltage-dependent anion-selective channel protein 2	P45880-3	31546.5	4		4
Heterogeneous nuclear ribonucleoprotein F	P52597	45642.9	4	4
Transitional endoplasmic reticulum ATPase	P55072	89265.7	4	4
Cadherin-1	P12830	97395.9	4	4
NADH dehydrogenase [ubiquinone] iron-sulfur protein 5	O43920	12509.4	4	4
Isoform 6 of Astrotactin-2	O75129-6	44532.1	4	2	2
Isoform 1 of Latrophilin-2	O95490-1	163244	4	4
Isoform 1 of Quinone oxidoreductase-like protein 1	O95825-1	38672	4	4
Isoform 1 of Apoptosis-inducing factor 1, mitochondrial	O95831-1	66858.9	4	4
Isoform D of Plasma membrane calcium-transporting ATPase 1	P20020-1	138668	4		4
Glucosidase 2 subunit beta	P14314	59387.8	4	4
Erythrocyte band 7 integral membrane protein	P27105	31710.7	4	4
Bifunctional aminoacyl-tRNA synthetase	P07814	170483	4	4
Thioredoxin	P10599	11729.7	4	4
ADP-ribosylation factor 1	P84077	20683.7	4	4
Receptor expression-enhancing protein 6	Q96HR9	20719.8	4	4
Mitochondrial glutamate carrier 1	Q9H936	34448.3	4	4
Isoform 1 of Peptide-N(4)-(N-acetyl-beta-glucosaminyl)asparagine amidase	Q96IV0-1	74343.4	4	4
Isoform 1 of DnaJ homolog subfamily C member 16	Q9Y2G8-1	90534.5	4	4
Thioredoxin-related transmembrane protein 1	Q9H3N1	31770.8	4	4
Isoform 2 of Gamma-adducin	Q9UEY8-1	79105.2	4	4
Isoform 1 of Thioredoxin-related transmembrane protein 2	Q9Y320-1	34015.6	4		4
Vesicle transport protein GOT1B	Q9Y3E0	15415.4	4	4
Signal recognition particle receptor subunit beta	Q9Y5M8	29683.8	4	4
Isoform 1 of Serine palmitoyltransferase 3	Q9NUV7-1	62009.8	4		4
Isoform 1 of DnaJ homolog subfamily B member 12	Q9NXW2-1	41792.8	4	4
SLAIN motif-containing protein 2	Q9P270	62505.3	4	4
Calmodulin-regulated spectrin-associated protein 3	Q9P1Y5	134666	4	4
6-pyruvoyl tetrahydrobiopterin synthase	Q03393	16375.2	4	4
Isoform 1 of Golgin subfamily A member 3	Q08378-1	167252	4	4
Flotillin-2	Q14254	47034.7	4	4
116 kDa U5 small nuclear ribonucleoprotein component	Q15029	109366	4	4
60S ribosomal protein L27	P61353	15787.7	4	4
40S ribosomal protein S18	P62269	17707.9	4	4
Small nuclear ribonucleoprotein Sm D1	P62314	13273.4	4	4
E3 ubiquitin-protein ligase MIB1	Q86YT6	110066	4	4
cDNA FLJ38599 fis, clone HEART2003432, weakly similar to ENDOGLUCANASE Z	Q8N909	73919.5	4		4
Torsin-1A-interacting protein 2	Q8NFQ8	51232.1	4	4
Transcription elongation factor B polypeptide 1	Q15369	12465	4	4
Isoform 1 of Mitochondrial inner membrane protein	Q16891-1	83626.3	4	4
Tripartite motif-containing protein 71	Q2Q1W2	93325.9	4	4
Isoform 1 of ATP synthase subunit f, mitochondrial	P56134-1	10910.7	3	3
Protein ERGIC-53	P49257	57513	3		3
Glutaminyl-tRNA synthetase	P47897	87742.9	3	3
Translocon-associated protein subunit delta	P51571	18986.6	3	3
Serine/threonine-protein phosphatase 2A 65 kDa regulatory subunit A alpha isoform	P30153	65266.9	3	3
60S ribosomal protein L22	P35268	14777.8	3	3
Vitamin K-dependent gamma-carboxylase	P38435	87504.8	3	3
Isoform 2 of Tyrosine-protein kinase JAK3	P52333-1	125019	3	3
Tricarboxylate transport protein, mitochondrial	P53007	33991	3	3
Isoform 1 of Calumenin	O43852-1	37083.5	3	3
N-acetyllactosaminide beta-1,3-N-acetylglucosaminyltransferase	O43505	47088.9	3	3
Isoform 1 of Heterogeneous nuclear ribonucleoprotein R	O43390-1	70899.2	3	3
Isoform 1 of Calsyntenin-1	O94985-1	109724	3	3
Isoform 1 of Tubulin polyglutamylase TTLL13	A6NNM8-1	93585.5	3	3
cDNA FLJ57709	B4DEC9	13274.7	3	3
cDNA FLJ59705, highly similar to Transcription factor 7-like 2	B4DJZ2	37974.3	3	3
cDNA FLJ50239, highly similar to Arylsulfatase E (EC 3.1.6.-)	B7Z6V4	68113.5	3	3
Microsomal glutathione S-transferase 3	O14880	16505.6	3	3
Serine palmitoyltransferase 1	O15269	52710.5	3	3
Aspartyl-tRNA synthetase, cytoplasmic	P14868	57100	3	3
Isoform 1 of Nucleoside diphosphate kinase A	P15531-1	17137.7	3	3
Proteasome subunit beta type-1	P20618	26472.4	3		3
Succinate dehydrogenase [ubiquinone] iron-sulfur subunit, mitochondrial	P21912	31608.8	3	3
Isoform 1 of Arginase-1	P05089-1	34713.3	3		3
Profilin-1	P07737	15044.6	3	3
Calcium-binding protein p22	Q99653	22442.3	3		3
Isoform 1 of Protein arginine N-methyltransferase 1	Q99873-1	41488.5	3	3
Isoform 1 of Extended synaptotagmin-1	Q9BSJ8-1	122780	3	3
Putative uncharacterized protein (Fragment)	Q9BT86	43085.6	3	3
Isoform 1 of Alpha-(1,6)-fucosyltransferase	Q9BYC5-1	66474	3	3
Magnesium transporter protein 1	Q9H0U3	38011.4	3	3
Cullin-5	Q93034	90897.4	3		3
Isoform 1 of GPI transamidase component PIG-T	Q969N2-1	65657.9	3	3
Engulfment and cell motility protein 2	Q96JJ3	82562.3	3	3
Isoform 1 of Long-chain-fatty-acid--CoA ligase 5	Q9ULC5-1	75942.2	3	3
Isoform 1 of Plexin-D1	Q9Y4D7-1	211871	3	3
Isoform Long of Ancient ubiquitous protein 1	Q9Y679-1	52994.7	3	3
Sulfide:quinone oxidoreductase, mitochondrial	Q9Y6N5	49928.9	3	3
Isoform 1 of RuvB-like 1	Q9Y265-1	50196.3	3	3
Oligosaccharyltransferase complex subunit OSTC	Q9NRP0	16817.8	3	3
Isoform Long of ATP-binding cassette sub-family B member 8, mitochondrial	Q9NUT2-1	79937.8	3	3
Isoform 1 of ATPase family AAA domain-containing protein 3A	Q9NVI7-1	71324.7	3	3
NADH dehydrogenase [ubiquinone] 1 alpha subcomplex subunit 13	Q9P0J0	16687.6	3	3
Isoform 1 of Hsp70-binding protein 1	Q9NZL4-1	39448.5	3	3
SUN domain-containing protein 2	Q9UH99	80261.6	3	3
Cleavage and polyadenylation specificity factor subunit 1	Q10570	160782	3	3
Reticulocalbin-2	Q14257	36853.6	3	3
Actin-related protein 2	P61160	44732.2	3	3
40S ribosomal protein S8	P62241	24190.2	3		3
40S ribosomal protein S15a	P62244	14830	3	3
40S ribosomal protein S16	P62249	16435	3	3
40S ribosomal protein S14	P62263	16262.5	3	3
Contactin-associated protein 1	P78357	156167	3	3
60S ribosomal protein L31	P62899	14453.9	3	3
Alkylglycerol monooxygenase	Q6ZNB7	51466.5	3	3
Isoform 1 of Protein MON2 homolog	Q7Z3U7-1	190365	3	3
Isoform 1 of E3 ubiquitin-protein ligase synoviolin	Q86TM6-1	67640.3	3	3
Neuronal PAS domain-containing protein 4	Q8IUM7	87061.9	3	3
Isoform 1 of Tetratricopeptide repeat protein 13	Q8NBP0-1	96751.4	3	3
CDGSH iron-sulfur domain-containing protein 2	Q8N5K1	15268.4	3	3
Isoform 1 of Armadillo repeat-containing protein 6	Q6NXE6-1	54107.4	3	3
Isoform 4 of Uncharacterized protein KIAA0895	Q8NCT3-4	34355.2	3	3
Protein BEX5	Q5H9J7	12594.1	3		3
Isoform 1 of Protein Dok-7	Q18PE1-1	53063.6	3	3
Glycerol-3-phosphate acyltransferase 3	Q53EU6	48673.5	3	3
Isoform 1 of IQ motif and SEC7 domain-containing protein 1	Q6DN90-1	108247	3	3
Isoform 1 of Multiple C2 and transmembrane domain-containing protein 2	Q6DN12-1	99532.9	3	3
Putative heat shock protein HSP 90-beta-3	Q58FF7	68282	3	3
Isoform 1 of Protein YIF1B	Q5BJH7-1	34413	3	3
Vesicle-fusing ATPase	P46459	82542.1	2	2
Protein disulfide-isomerase A3	P30101	56746.7	2		2
26S proteasome non-ATPase regulatory subunit 8	P48556	39586.8	2	2
ATP synthase subunit delta, mitochondrial	P30049	17479.2	2	2
NADH-ubiquinone oxidoreductase 75 kDa subunit, mitochondrial	P28331	79416.5	2	2
Isoform 1 of ATP-binding cassette sub-family D member 3	P28288-1	75427.6	2	2
60S ribosomal protein L29	P47914	17741.1	2		2
Isoform 1 of Carnitine O-palmitoyltransferase 1, liver isoform	P50416-1	88310.7	2	2
Galactokinase	P51570	42245.6	2	2
60S ribosomal protein L4	P36578	47667.4	2		2
26S proteasome non-ATPase regulatory subunit 7	P51665	37002.5	2		2
ATP-binding cassette sub-family D member 1	P33897	82884.5	2	2
Matrin-3	P43243	94564.8	2	2
Importin subunit alpha-2	P52292	57825.9	2		2
Proteasome subunit beta type-3	P49720	22933.5	2		2
NADH dehydrogenase [ubiquinone] 1 beta subcomplex subunit 4	O95168	15199.1	2	2
Procollagen-lysine,2-oxoglutarate 5-dioxygenase 3	O60568	84731.5	2	2
Heterogeneous nuclear ribonucleoprotein C-like 1	O60812	32122.7	2	2
Isoform A of DnaJ homolog subfamily B member 6	O75190-1	36064.9	2	2
NADH dehydrogenase [ubiquinone] iron-sulfur protein 7, mitochondrial	O75251	23548.1	2	2
Calcium-binding mitochondrial carrier protein Aralar1	O75746	74714.8	2	2
Protein YIF1A	O95070	31990.5	2		2
Isoform 1 of Voltage-dependent T-type calcium channel subunit alpha-1H	O95180-1	258997	2	2
Isoform 1 of WNT1-inducible-signaling pathway protein 3	O95389-1	39266	2	2
Claudin-9	O95484	22833.2	2	2
Isoform 1 of Fatty acid desaturase 2	O95864-1	52225.9	2	2
Secretoglobin family 1D member 2	O95969	9918.34	2	2
Isoform 1 of Epidermal growth factor receptor	P00533-1	134190	2	2
Interferon alpha-2	P01563	21536	2	2
Rho GTPase-activating protein 10	A1A4S6	89318.3	2	2
Uncharacterized protein	A6NKT1	56325.4	2	2
cDNA FLJ60092, highly similar to 14-3-3 protein epsilon (14-3-3E)	B4DJB0	15917.1	2	2
cDNA FLJ56927, highly similar to Centrosomal protein of 70 kDa	B7Z5I8	67482.8	2	2
Alkyldihydroxyacetonephosphate synthase, peroxisomal	O00116	72865.7	2	2
Isoform B of Isocitrate dehydrogenase [NAD] subunit beta, mitochondrial	O43837-1	42156.6	2	2
Isoform 2 of Fibrinogen alpha chain	P02671-2	69713.8	2	2
Isoform 1 of CDP-diacylglycerol--inositol 3-phosphatidyltransferase	O14735-1	23523.1	2	2
Calmegin	O14967	69994.4	2		2
Isoform 1 of Microtubule-associated serine/threonine-protein kinase 4	O15021-5	284202	2	2
Isoform 1 of Glycosylphosphatidylinositol anchor attachment 1 protein	O43292-1	67580	2	2
Isoform 1 of DNA-binding protein A	P16989-1	40066	2	2
Isoform 1 of cAMP-dependent protein kinase catalytic subunit alpha	P17612-1	40564	2	2
Isoform 1 of Spectrin alpha chain, erythrocyte	P02549-1	279842	2		2
Hepatic triacylglycerol lipase	P11150	55878.7	2		2
Peptidyl-prolyl cis-trans isomerase B	P23284	23727.5	2	2
ER lumen protein retaining receptor 1	P24390	24526	2	2
Isoform 1 of Low molecular weight phosphotyrosine protein phosphatase	P24666-1	18030.8	2	2
Isoform 2 of Bromodomain-containing protein 2	P25440-2	91976.4	2		2
Isoform 1 of Proteasome subunit alpha type-3	P25788-1	28415.1	2	2
Elongation factor 1-gamma	P26641	50087.1	2	2
Isoform 1 of Cyclin-dependent kinase 1	P06493-1	34059.9	2	2
Isoform 1 of Sodium/potassium-transporting ATPase subunit beta-1	P05026-1	35038.9	2	2
Beta-casein	P05814	25365.8	2		2
Isoform 1 of Spectrin beta chain, erythrocyte	P11277-1	246316	2		2
U2 small nuclear ribonucleoprotein A'	P09661	28398.1	2	2
Isoform 1 of Clusterin	P10909-1	52461	2	2
Apolipoprotein E	P02649	36131.8	2		2
Proteasome subunit beta type-7	Q99436	29946.2	2	2
Isoform 1 of 3-hydroxyacyl-CoA dehydrogenase type-2	Q99714-1	26906.1	2		2
Isoform 2 of Heterogeneous nuclear ribonucleoprotein A/B	Q99729-2	35945.2	2	2
Isoform 1 of Phosphatidylinositol glycan anchor biosynthesis class U protein	Q9H490-1	50018.7	2	2
Uncharacterized protein C18orf19	Q96ND0	30757.3	2	2
Isoform 1 of Vitamin K epoxide reductase complex subunit 1	Q9BQB6-1	18222.5	2	2
Transmembrane emp24 domain-containing protein 9	Q9BVK6	27260.2	2		2
Isoform 1 of Fanconi anemia group D2 protein	Q9BXW9-1	166356	2	2
Dual specificity protein phosphatase 16	Q9BY84	73055.7	2		2
Transmembrane protein 126A	Q9H061	21513.5	2	2
Isoform 1 of GPI ethanolamine phosphate transferase 3	Q8TEQ8-1	118623	2		2
Isoform 1 of Cholinephosphotransferase 1	Q8WUD6-1	45067.2	2	2
Isoform 1 of Paraspeckle component 1	Q8WXF1-1	58706.2	2	2
ATP-dependent RNA helicase DDX1	Q92499	82379.8	2	2
Isoform 1 of Nicastrin	Q92542-1	78361.5	2		2
Isoform Alpha of Nuclear receptor subfamily 4 group A member 3	Q92570-1	68186.2	2	2
Nuclear pore complex protein Nup205	Q92621	227776	2	2
GPI-anchor transamidase	Q92643	45222.7	2	2
Isoform 1 of Lysophospholipid acyltransferase 7	Q96N66-1	52730.3	2	2
Isoform 1 of Histone-lysine N-methyltransferase, H3 lysine-36 and H4 lysine-20 specific	Q96L73-1	296464	2	2
60S ribosomal protein L10-like	Q96L21	24502.7	2		2
Isoform 2 of PDZ and LIM domain protein 2	Q96JY6-2	23058.9	2	2
Isoform 1 of Zinc finger protein 274	Q96GC6-1	74145	2	2
Isoform 1 of DnaJ homolog subfamily A member 3, mitochondrial	Q96EY1-1	52455.5	2	2
Histone H2B type 1-A	Q96A08	14158.7	2	2
Zinc finger protein 643	Q9UJL9	49892.8	2	2
Isoform 1 of G patch domain-containing protein 8	Q9UKJ3-1	164098	2	2
Endoplasmic reticulum mannosyl-oligosaccharide 1,2-alpha-mannosidase	Q9UKM7	79529.8	2	2
Isoform 2 of E3 ubiquitin-protein ligase AMFR	Q9UKV5-1	72948.8	2	2
Isoform 1 of Transmembrane and coiled-coil domain-containing protein 1	Q9UM00-1	21161.2	2	2
Translocon-associated protein subunit gamma	Q9UNL2	21067.2	2	2
Ubiquitin carboxyl-terminal hydrolase 24	Q9UPU5	294178	2	2
HIG1 domain family member 1A	Q9Y241	10136.2	2	2
CAAX prenyl protease 2	Q9Y256	35808.7	2		2
Isoform 1 of Voltage-dependent anion-selective channel protein 3	Q9Y277-1	30639.3	2	2
Mitotic spindle-associated MMXD complex subunit MIP18	Q9Y3D0	17652.1	2	2
Mitochondrial fission 1 protein	Q9Y3D6	16927	2	2
Basic leucine zipper and W2 domain-containing protein 2	Q9Y6E2	48132	2	2
Isoform 1 of Trans-2,3-enoyl-CoA reductase	Q9NZ01-1	36010.8	2		2
Calcium-binding protein 39-like	Q9H9S4	39062.8	2	2
Putative 40S ribosomal protein S10-like	Q9NQ39	20107.5	2	2
Isoform 1 of Structural maintenance of chromosomes protein 4	Q9NTJ3-1	147091	2	2
Isoform 1 of Required for meiotic nuclear division protein 1 homolog	Q9NWS8-1	51570.9	2		2
3-oxoacyl-[acyl-carrier-protein] synthase, mitochondrial	Q9NWU1	48811.8	2		2
Isoform 1 of Sphingomyelin phosphodiesterase 4	Q9NXE4-1	93292.1	2	2
Glutaminyl-peptide cyclotransferase-like protein	Q9NXS2	42897.1	2	2
Mediator of RNA polymerase II transcription subunit 13	Q9UHV7	239144	2	2
Isoform 1 of Proteasome subunit alpha type-7-like	Q8TAA3-1	28512.1	2		2
ORM1-like protein 1	Q9P0S3	17360.2	2	2
Isoform 1 of OTU domain-containing protein 4	Q01804-1	123840	2	2
Isoform 2 of MDS1 and EVI1 complex locus protein EVI1	Q03112-3	139220	2	2
GA-binding protein alpha chain	Q06546	51263.1	2	2
Isoform 1 of Aspartyl/asparaginyl beta-hydroxylase	Q12797-1	85809.4	2	2
Probable E3 ubiquitin-protein ligase makorin-3	Q13064	55608.7	2	2
Nucleoside diphosphate kinase 3	Q13232	19002.9	2	2
Isoform 1 of Calcium-transporting ATPase type 2C member 1	P98194-1	100512	2	2
cGMP-inhibited 3',5'-cyclic phosphodiesterase B	Q13370	124255	2	2
Rho-associated protein kinase 1	Q13464	158076	2	2
Tubulin beta-3 chain	Q13509	50400.3	2	2
Ras-related protein Rab-32	Q13637	24981.7	2	2
Kelch-like ECH-associated protein 1	Q14145	69620.7	2	2
40S ribosomal protein S25	P62851	13733.7	2	2
40S ribosomal protein S20	P60866	13364.3	2	2
Proteasome subunit alpha type-6	P60900	27381.8	2		2
Lysozyme C	P61626	16526.3	2	2
14-3-3 protein gamma	P61981	28284.9	2	2
Nuclease-sensitive element-binding protein 1	P67809	35902.7	2	2
Isoform 1 of Crumbs homolog 1	P82279-1	154081	2		2
Corticosteroid 11-beta-dehydrogenase isozyme 2	P80365	44098.4	2	2
14-3-3 protein zeta/delta	P63104	27727.7	2	2
Peptidyl-prolyl cis-trans isomerase A	P62937	18000.9	2	2
Isoform 1 of MAGUK p55 subfamily member 5	Q8N3R9-1	77245.5	2	2
Isoform 1 of Thioredoxin domain-containing protein 11	Q6PKC3-1	110459	2		2
cDNA FLJ46317 fis, clone TESTI4041832	Q6ZQQ3	49623.3	2	2
Isoform 1 of Dynein heavy chain 12, axonemal	Q6ZR08-1	356713	2	2
FAST kinase domain-containing protein 5	Q7L8L6	86518.6	2	2
Nuclear fragile X mental retardation-interacting protein 2	Q7Z417	76074.7	2	2
Isoform 1 of Cell division cycle and apoptosis regulator protein 1	Q8IX12-1	132739	2		2
Long-chain fatty acid transport protein 4	Q6P1M0	72018.1	2	2
Olfactory receptor 5T3	Q8NGG3	38321	2	2
Isoform 1 of DnaJ homolog subfamily C member 10	Q8IXB1-1	91021.3	2	2
Isoform 1 of T-cell activation Rho GTPase-activating protein	Q8N103-1	80652.8	2	2
Isoform 1 of Immunoglobulin superfamily member 1	Q8N6C5-1	148839	2	2
Isoform 1 of Carbonyl reductase family member 4	Q8N4T8-1	25285.4	2		2
Isoform 2 of Probable hydrolase PNKD	Q8N490-2	15387.1	2	2
Isoform 1 of Iron-sulfur protein NUBPL	Q8TB37-1	34060.9	2	2
Isoform 1 of Lanosterol 14-alpha demethylase	Q16850-1	56769.5	2	2
Isoform 1 of Putative oxidoreductase GLYR1	Q49A26-1	60518	2	2
Isoform 2 of Probable cation-transporting ATPase 13A4	Q4VNC1-2	93881.5	2	2
Isoform 1 of All-trans-retinol 13,14-reductase	Q6NUM9-1	66776.7	2	2
Ragulator complex protein PDRO	Q6IAA8	17733.8	2	2
Atlastin-3	Q6DD88	60503.4	2		2
Isoform 4 of Adenylate kinase domain-containing protein 1	Q5TCS8-4	221273	2	2
Skin-specific protein 32	Q5T750	26219.3	2	2
Exosome complex exonuclease MTR3	Q5RKV6	28217.7	2	2
Putative 40S ribosomal protein S26-like 1	Q5JNZ5	12994	2	2
Isoform 1 of Cytosolic carboxypeptidase 2	Q5U5Z8-1	104128	2	2

## Sheet: Expt 3
Protein	Accession	GeneName	MonoMH	Total Spec after Subtraction
Prohibitin	P35232	PHB	29785.9	398
Prohibitin-2	Q99623	PHB2	33275.9	330
Genome polyprotein FlagtagedNS_NS2	Q99IB8-5		23715.4	193
Isoform A of Phosphate carrier protein, mitochondrial	Q00325-1	SLC25A3	40068.7	161
Transmembrane protein 109	Q9BVC6	TMEM109	26193.6	153
ATP synthase subunit beta, mitochondrial	P06576	ATP5B	56524.6	151
CD81 antigen	P60033	CD81	25792.1	115
Genome polyprotein FlagtagedNS_E2	Q99IB8-4		41011.5	96
Genome polyprotein FlagtagedNS_E1	Q99IB8-3		20927.8	95
Isoform 1 of Uncharacterized protein C9orf174	Q9P1Z9-1	C9orf174	190979	93
Isoform Long of Sodium/potassium-transporting ATPase subunit alpha-1	P05023-1	ATP1A1	112824	84
Isoform 1 of Protein sel-1 homolog 1	Q9UBV2-1	SEL1L	88698.5	84
Isoform 1 of Endoplasmic reticulum lectin 1	Q96DZ1-1	ERLEC1	54823.3	80
Dolichyl-diphosphooligosaccharide--protein glycosyltransferase 48 kDa subunit	P39656	DDOST	50769	77
Isoform 1 of Surfeit locus protein 4	O15260-1	SURF4	30373.8	75
Uncharacterized protein	D6RJG1	CASP12	31002.4	71
Isoform 1 of Sarcoplasmic/endoplasmic reticulum calcium ATPase 2	P16615-1	ATP2A2	114683	68
Calnexin	P27824	CANX	67525.8	68
Isoform 1 of UDP-glucose:glycoprotein glucosyltransferase 1	Q9NYU2-1	UGGT1	177078	59
Isoform 1 of Minor histocompatibility antigen H13	Q8TCT9-1	HM13	41461.5	56
Isoform 3 of Voltage-dependent anion-selective channel protein 2	P45880-3	VDAC2	31546.5	52
Isoform 1 of Thioredoxin-related transmembrane protein 2	Q9Y320-1	TMX2	34015.6	51
Peroxisomal bifunctional enzyme	Q08426	EHHADH	79444.7	50
Dolichyl-diphosphooligosaccharide--protein glycosyltransferase subunit 2	P04844	RPN2	69241	44
Isoform SERCA1B of Sarcoplasmic/endoplasmic reticulum calcium ATPase 1	O14983-1	ATP2A1	110182	41
Delta(24)-sterol reductase	Q15392	DHCR24	60062	41
cDNA FLJ52712, highly similar to Tubulin beta-6 chain	B4DP54		46671.5	39
Isoform 1 of Alpha-1-antichymotrypsin	P01011-1	SERPINA3	47620.5	35
ADP/ATP translocase 2	P05141	SLC25A5	32831.2	35
Vesicle transport protein GOT1B	Q9Y3E0	GOLT1B	15415.4	35
DnaJ homolog subfamily B member 11	Q9UBS4	DNAJB11	40488.6	34
AFG3-like protein 2	Q9Y4W6	AFG3L2	88528.2	34
Isoform 1 of 4F2 cell-surface antigen heavy chain	P08195-1	SLC3A2	67951.7	32
Isoform D of Plasma membrane calcium-transporting ATPase 1	P20020-1	ATP2B1	138668	32
Voltage-dependent anion-selective channel protein 1	P21796	VDAC1	30753.6	32
Tubulin beta-3 chain	Q13509	TUBB3	50400.3	32
ADP/ATP translocase 1	P12235	SLC25A4	33043.2	31
Isoform 1 of Cytoskeleton-associated protein 4	Q07065-1	CKAP4	65982.7	30
Trypsin-1	P07477	PRSS1	26541.1	29
cDNA FLJ55072, highly similar to Succinate dehydrogenase (ubiquinone) flavoprotein subunit, mitochondrial (EC1.3.5.1)	B4DJ60		67206.9	27
Apolipoprotein B-100	P04114	APOB	515283	27
Isoform 1 of S-phase kinase-associated protein 1	P63208-1	SKP1	18646.2	27
Dolichyl-diphosphooligosaccharide--protein glycosyltransferase subunit STT3B	Q8TCJ2	STT3B	93613.7	27
Mitochondrial carrier homolog 2	Q9Y6C9	MTCH2	33308.9	27
Exportin-T	O43592	XPOT	109893	26
Filaggrin-2	Q5D862	FLG2	247928	26
Isoform 1 of Mitochondrial inner membrane protein	Q16891-1	IMMT	83626.3	25
Isoform 1 of Protein Dok-7	Q18PE1-1	DOK7	53063.6	25
cDNA FLJ59705, highly similar to Transcription factor 7-like 2	B4DJZ2		37974.3	24
Calcium-binding mitochondrial carrier protein Aralar2	Q9UJS0	SLC25A13	74128.6	24
Hypoxia up-regulated protein 1	Q9Y4L1	HYOU1	111266	24
Isoform 1 of Golgi pH regulator A	B7ZAQ6-1	GPR89A	52881.9	23
Isoform 1 of Catenin beta-1	P35222-1	CTNNB1	85442.2	22
Transmembrane 9 superfamily member 3	Q9HD45	TM9SF3	67843.1	22
F-box only protein 2	Q9UK22	FBXO2	33306.8	22
Isoform 1 of Neutral alpha-glucosidase AB	Q14697-1	GANAB	106807	21
Importin subunit beta-1	Q14974	KPNB1	97108	21
Isoform 1 of Nicalin	Q969V3-1	NCLN	62934.6	21
Mitochondrial 2-oxoglutarate/malate carrier protein	Q02978	SLC25A11	34039.9	20
Exportin-1	O14980	XPO1	123306	19
Isoform 1 of 3-hydroxy-3-methylglutaryl-coenzyme A reductase	P04035-1	HMGCR	97412.6	19
Dolichyl-diphosphooligosaccharide--protein glycosyltransferase subunit STT3A	P46977	STT3A	80476.8	19
7-dehydrocholesterol reductase	Q9UBM7	DHCR7	54453.8	19
Isoform 1 of Protein disulfide-isomerase A6	Q15084-1	PDIA6	48091.3	18
Catalase	P04040	CAT	59718.8	17
Endoplasmin	P14625	HSP90B1	92411.3	17
Trifunctional enzyme subunit alpha, mitochondrial	P40939	HADHA	82946.9	17
Transitional endoplasmic reticulum ATPase	P55072	VCP	89265.7	17
Isoform 1 of ATP-dependent zinc metalloprotease YME1L1	Q96TA2-1	YME1L1	86400.9	17
Isoform 1 of Transmembrane and coiled-coil domain-containing protein 1	Q9UM00-1	TMCO1	21161.2	17
Alpha-fetoprotein	P02771	AFP	68633	16
Isoform 1 of Exportin-2	P55060-1	CSE1L	110346	16
Isoform 1 of Obscurin	Q5VST9-1	OBSCN	867940	16
Importin-9	Q96P70	IPO9	115889	16
Isoform 2 of Regulator of telomere elongation helicase 1	Q9NZ71-1	RTEL1	133599	16
Myosin-If	O00160	MYO1F	124766	15
Serine palmitoyltransferase 1	O15269	SPTLC1	52710.5	15
Protein disulfide-isomerase	P07237	P4HB	57080.7	15
Heat shock 70 kDa protein 1A/1B	P08107	HSPA1A	70009	15
Monocarboxylate transporter 1	P53985	SLC16A1	53908.8	15
60S ribosomal protein L24	P83731	RPL24	17767.9	15
Isoform 1 of Peptide-N(4)-(N-acetyl-beta-glucosaminyl)asparagine amidase	Q96IV0-1	NGLY1	74343.4	15
Heat shock protein beta-1	P04792	HSPB1	22768.5	14
Aldehyde dehydrogenase, mitochondrial	P05091	ALDH2	56345.6	14
Isoform Beta-1A of Integrin beta-1	P05556-1	ITGB1	88357	14
Transmembrane emp24 domain-containing protein 10	P49755	TMED10	24960	14
Signal peptidase complex catalytic subunit SEC11A	P67812	SEC11A	20612.1	14
Corneodesmosin	Q15517	CDSN	51490.2	14
Isoform 2 of Protein CEI	Q86SI9-2	C5orf38	24361.1	14
Sideroflexin-3	Q9BWM7	SFXN3	35955.7	14
Transmembrane protein 126A	Q9H061	TMEM126A	21513.5	14
Ataxin-10	Q9UBB4	ATXN10	53454.8	14
Uncharacterized protein	C9JH24		114622	13
Dolichol-phosphate mannosyltransferase	O60762	DPM1	29615.8	13
Isoform 1 of Sodium/potassium-transporting ATPase subunit beta-1	P05026-1	ATP1B1	35038.9	13
Arylacetamide deacetylase	P22760	AADAC	45704.8	13
Isoform 1 of Basigin	P35613-1	BSG	42174.1	13
Microsomal triglyceride transfer protein large subunit	P55157	MTTP	99288.8	13
26S protease regulatory subunit 10B	P62333	PSMC6	44145.1	13
Isoform 1 of Zinc transporter ZIP14	Q15043-1	SLC39A14	54177.2	13
RuvB-like 2	Q9Y230	RUVBL2	51124.6	13
26S protease regulatory subunit 6A	P17980	PSMC3	49172.5	12
Estradiol 17-beta-dehydrogenase 2	P37059	HSD17B2	42757	12
Isoform 1 of Protein OS-9	Q13438-1	OS9	75514.9	12
Isoform 1 of Inter-alpha-trypsin inhibitor heavy chain H4	Q14624-1	ITIH4	103293	12
Isoform 1 of UPF0420 protein C16orf58	Q96GQ5-1	C16orf58	50985.2	12
Isoform 1 of Reticulon-4	Q9NQC3-1	RTN4	129851	12
Isoform 1 of Long-chain-fatty-acid--CoA ligase 5	Q9ULC5-1	ACSL5	75942.2	12
Signal recognition particle receptor subunit beta	Q9Y5M8	SRPRB	29683.8	12
Isoform 1 of Vitamin D-binding protein	P02774-1	GC	52929	11
Endoplasmic reticulum resident protein 29	P30040	ERP29	28975.2	11
Protein disulfide-isomerase A3	P30101	PDIA3	56746.7	11
Isoform 1 of Host cell factor 1	P51610-1	HCFC1	208602	11
Isoform 1 of Fatty aldehyde dehydrogenase	P51648-1	ALDH3A2	54812.9	11
Tubulin alpha-1B chain	P68363	TUBA1B	50119.6	11
Isoform Alpha-1B-1 of Voltage-dependent N-type calcium channel subunit alpha-1B	Q00975-1	CACNA1B	262329	11
60S ribosomal protein L6	Q02878	RPL6	32707.6	11
Bleomycin hydrolase	Q13867	BLMH	52528	11
Nodal modulator 1	Q15155	NOMO1	134239	11
F-box only protein 6	Q9NRD1	FBXO6	33910.9	11
3-hydroxyacyl-CoA dehydratase 3	Q9P035	PTPLAD1	43131.6	11
Isoform 1 of ER lumen protein retaining receptor 3	O43731-1	KDELR3	25010.3	10
Cytochrome b-c1 complex subunit 2, mitochondrial	P22695	UQCRC2	48412.9	10
Squalene synthase	P37268	FDFT1	48084.2	10
ADP-ribosylation factor-like protein 1	P40616	ARL1	20404.4	10
Atlastin-3	Q6DD88	ATL3	60503.4	10
Isoform 1 of Ubiquitin-associated domain-containing protein 2	Q8NBM4-1	UBAC2	38938.2	10
Isoform 1 of GPI transamidase component PIG-S	Q96S52-1	PIGS	61617.2	10
Tubulin alpha-1C chain	Q9BQE3	TUBA1C	49863.5	10
Chitobiosyldiphosphodolichol beta-mannosyltransferase	Q9BT22	ALG1	52483.9	10
Isoform 1 of Protein spinster homolog 1	Q9H2V7-1	SPNS1	56593.7	10
Isoform 1 of Required for meiotic nuclear division protein 1 homolog	Q9NWS8-1	RMND1	51570.9	10
Protein FAM8A1	Q9UBU6	FAM8A1	44095.4	10
Telomere length regulation protein TEL2 homolog	Q9Y4R8	TELO2	91689.1	10
Feline leukemia virus subgroup C receptor-related protein 1	Q9Y5Y0	FLVCR1	59824.4	10
NADH dehydrogenase [ubiquinone] iron-sulfur protein 2, mitochondrial	O75306	NDUFS2	52511.7	9
Proliferating cell nuclear antigen	P12004	PCNA	28750.3	9
X-ray repair cross-complementing protein 5	P13010	XRCC5	82652.3	9
60S ribosomal protein L7	P18124	RPL7	29207.2	9
Isoform 1 of Catenin alpha-1	P35221-1	CTNNA1	100009	9
Coatomer subunit beta'	P35606	COPB2	102422	9
Isoform 1 of Coatomer subunit alpha	P53621-1	COPA	138258	9
Isoform 1 of Potassium-transporting ATPase alpha chain 2	P54707-1	ATP12A	115437	9
Zinc finger protein 445	P59923	ZNF445	118887	9
Isoform 1 of 60S ribosomal protein L11	P62913-1	RPL11	20239.6	9
Isoform 1 of Dynein heavy chain 12, axonemal	Q6ZR08-1	DNAH12	356713	9
Isoform 1 of WD repeat-containing protein 90	Q96KV7-1	WDR90	187317	9
Mitochondrial glutamate carrier 1	Q9H936	SLC25A22	34448.3	9
cDNA FLJ61658, highly similar to Transmembrane 9 superfamily protein member 1	B7Z6C9		92427.5	8
Eukaryotic translation initiation factor 3 subunit F	O00303	EIF3F	37540.2	8
N-acetyllactosaminide beta-1,3-N-acetylglucosaminyltransferase	O43505	B3GNT1	47088.9	8
Isoform Long of Probable phospholipid-transporting ATPase IIA	O75110-1	ATP9A	118506	8
Isoform 1 of Apoptosis-inducing factor 1, mitochondrial	O95831-1	AIFM1	66858.9	8
Creatine kinase M-type	P06732	CKM	43073.9	8
Thrombospondin-1	P07996	THBS1	129300	8
26S protease regulatory subunit 7	P35998	PSMC2	48603.1	8
Isoform 1 of Peripherin	P41219-1	PRPH	53618.4	8
Isoform 1 of Carnitine O-palmitoyltransferase 1, liver isoform	P50416-1	CPT1A	88310.7	8
Transmembrane protein 33	P57088	TMEM33	27959.8	8
Isoform 1 of Calcium-transporting ATPase type 2C member 1	P98194-1	ATP2C1	100512	8
Large neutral amino acids transporter small subunit 1	Q01650	SLC7A5	54974.3	8
Isoform Alpha of Metabotropic glutamate receptor 1	Q13255-1	GRM1	132272	8
cGMP-inhibited 3',5'-cyclic phosphodiesterase B	Q13370	PDE3B	124255	8
Cytoplasmic dynein 1 heavy chain 1	Q14204	DYNC1H1	532072	8
Serum paraoxonase/lactonase 3	Q15166	PON3	39582.3	8
DNA damage-binding protein 1	Q16531	DDB1	126887	8
Putative mitochondrial import inner membrane translocase subunit Tim23B	Q5SRD1	TIMM23B	28030.3	8
Abhydrolase domain-containing protein 15	Q6UXT9	ABHD15	51738.5	8
Isoform 1 of GPI ethanolamine phosphate transferase 3	Q8TEQ8-1	PIGO	118623	8
Sec1 family domain-containing protein 1	Q8WVM8	SCFD1	72334	8
Baculoviral IAP repeat-containing protein 6	Q9NR09	BIRC6	529919	8
UDP-glucose:glycoprotein glucosyltransferase 2	Q9NYU1	UGGT2	174624	8
Isoform 1 of Probable phospholipid-transporting ATPase VD	Q9P241-1	ATP10D	160171	8
Isoform 1 of Mitochondrial dicarboxylate carrier	Q9UBX3-1	SLC25A10	31262.3	8
Structural maintenance of chromosomes protein 3	Q9UQE7	SMC3	141454	8
CAAX prenyl protease 2	Q9Y256	RCE1	35808.7	8
Isoform 1 of RuvB-like 1	Q9Y265-1	RUVBL1	50196.3	8
Isoform 1 of Voltage-dependent anion-selective channel protein 3	Q9Y277-1	VDAC3	30639.3	8
Isoform 1 of Endoplasmic reticulum-Golgi intermediate compartment protein 3	Q9Y282-1	ERGIC3	43194.5	8
Isoform 1 of Protocadherin gamma-C4	Q9Y5F7-1	PCDHGC4	101151	8
cDNA FLJ55918, highly similar to Echinoderm microtubule-associated protein-like 2	B7Z2F5		87183.6	7
26S proteasome non-ATPase regulatory subunit 14	O00487	PSMD14	34554.6	7
Calmegin	O14967	CLGN	69994.4	7
Low-density lipoprotein receptor-related protein 6	O75581	LRP6	180314	7
Isoform 1 of Cleft lip and palate transmembrane protein 1	O96005-1	CLPTM1	76048.5	7
Isoform 1 of Fibronectin	P02751-1	FN1	262460	7
Serotransferrin	P02787	TF	77013.6	7
Annexin A1	P04083	ANXA1	38690	7
Protein S100-A8	P05109	S100A8	10827.6	7
Microsomal glutathione S-transferase 1	P10620	MGST1	17587.2	7
X-ray repair cross-complementing protein 6	P12956	XRCC6	69799.1	7
rRNA 2'-O-methyltransferase fibrillarin	P22087	FBL	33763.4	7
Isoform 1 of Fibrillin-2	P35556-1	FBN2	314558	7
Isoform Liver of ATP synthase subunit gamma, mitochondrial	P36542-1	ATP5C1	32975.3	7
Elongation factor Tu, mitochondrial	P49411	TUFM	49510.2	7
Serpin H1	P50454	SERPINH1	46411.2	7
Translocon-associated protein subunit delta	P51571	SSR4	18986.6	7
Procollagen-lysine,2-oxoglutarate 5-dioxygenase 1	Q02809	PLOD1	83497.4	7
Mannosyl-oligosaccharide glucosidase	Q13724	MOGS	91860.6	7
Malectin	Q14165	MLEC	32213.6	7
Isoform 1 of Plectin	Q15149-1	PLEC	531466	7
Proteasome 26S non-ATPase subunit 11 variant (Fragment)	Q53FT5		47505.1	7
Rhomboid domain-containing protein 2	Q6NTF9	RHBDD2	39177.1	7
Isoform 1 of Glycerate kinase	Q8IVS8-1	GLYCTK	55218.1	7
Isoform 1 of DnaJ homolog subfamily C member 10	Q8IXB1-1	DNAJC10	91021.3	7
Nuclear pore complex protein Nup93	Q8N1F7	NUP93	93429.6	7
Isoform 1 of Protein POF1B	Q8WVV4-1	POF1B	68652.7	7
Golgi-specific brefeldin A-resistance guanine nucleotide exchange factor 1	Q92538	GBF1	206315	7
Isoform 1 of Transportin-1	Q92973-1	TNPO1	102289	7
Isoform 1 of Coiled-coil domain-containing protein 47	Q96A33-1	CCDC47	55838.3	7
Gasdermin-A	Q96QA5	GSDMA	49333.8	7
Mitochondrial 2-oxodicarboxylate carrier	Q9BQT8	SLC25A21	33281.6	7
Isoform 1 of COBW domain-containing protein 1	Q9BRT8-1	CBWD1	44040.7	7
Isoform 1 of Nucleoporin NDC1	Q9BTX1-1	TMEM48	76255.4	7
Isoform 1 of Fanconi anemia group D2 protein	Q9BXW9-1	FANCD2	166356	7
Magnesium transporter protein 1	Q9H0U3	MAGT1	38011.4	7
Cd002 protein	Q9HC06		43466.5	7
Transmembrane protein 165	Q9HC07	TMEM165	34883.5	7
Poly(ADP-ribose) glycohydrolase ARH3	Q9NX46	ADPRHL2	38922.2	7
Isoform 1 of Trans-2,3-enoyl-CoA reductase	Q9NZ01-1	TECR	36010.8	7
Translocation protein SEC63 homolog	Q9UGP8	SEC63	87941.6	7
Isoform 1 of Importin-5	O00410-1	IPO5	123550	6
Isoform 1 of Secretory carrier-associated membrane protein 3	O14828-1	SCAMP3	38262.3	6
Ig kappa chain V-II region Cum	P01614		12668.3	6
Vitamin K-dependent protein S	P07225	PROS1	75073.9	6
Heat shock protein HSP 90-beta	P08238	HSP90AB1	83212.1	6
Isoform 1 of Uridine 5'-monophosphate synthase	P11172-1	UMPS	52188.6	6
Glucosidase 2 subunit beta	P14314	PRKCSH	59387.8	6
Tyrosine-protein kinase JAK1	P23458	JAK1	133191	6
ER lumen protein retaining receptor 1	P24390	KDELR1	24526	6
DnaJ homolog subfamily A member 1	P31689	DNAJA1	44839.5	6
Isoleucyl-tRNA synthetase, cytoplasmic	P41252	IARS	144406	6
Isoform 1 of 26S protease regulatory subunit 6B	P43686-1	PSMC4	47336.5	6
60S ribosomal protein L23	P62829	RPL23	14856.1	6
Isoform 1 of KH domain-containing, RNA-binding, signal transduction-associated protein 1	Q07666-1	KHDRBS1	48197.2	6
Isoform 1 of Protein disulfide-isomerase A2	Q13087-1	PDIA2	58169.7	6
Isoform 1 of Peptidyl-prolyl cis-trans isomerase FKBP8	Q14318-1	FKBP8	44533.7	6
Signal peptidase complex subunit 2	Q15005	SPCS2	24986.7	6
Isoform 1 of Lanosterol 14-alpha demethylase	Q16850-1	CYP51A1	56769.5	6
Kinesin-like protein KIF7	Q2M1P5	KIF7	150495	6
Isoform 1 of Kazrin	Q674X7-1	KAZ	86297.8	6
Isoform 1 of Heparan sulfate 2-O-sulfotransferase 1	Q7LGA3-1	HS2ST1	41854.4	6
Isoform 1 of G-protein coupled receptor 126	Q86SQ4-1	GPR126	136607	6
Retinol dehydrogenase 10	Q8IZV5	RDH10	38062.4	6
Isoform 1 of Trinucleotide repeat-containing gene 6A protein	Q8NDV7-1	TNRC6A	210169	6
Solute carrier family 22 member 18	Q96BI1	SLC22A18	44816.2	6
Splicing factor 45	Q96I25	RBM17	44933.9	6
Isoform 1 of MMS19 nucleotide excision repair protein homolog	Q96T76-1	MMS19	113217	6
Genome polyprotein FlagtagedNS_4B	Q99IB8-8		27382.2	6
Isoform 1 of Protein unc-45 homolog A	Q9H3U1-1	UNC45A	103011	6
Sideroflexin-1	Q9H9B4	SFXN1	35596.3	6
Isoform 1 of Conserved oligomeric Golgi complex subunit 4	Q9H9E3-1	COG4	89026.4	6
Isoform 1 of Putative sodium-coupled neutral amino acid transporter 10	Q9HBR0-1	SLC38A10	119687	6
Isoform 1 of ATP-binding cassette sub-family B member 6, mitochondrial	Q9NP58-1	ABCB6	93826.2	6
Coatomer subunit gamma	Q9Y678	COPG	97655.5	6
Isoform Long of Ancient ubiquitous protein 1	Q9Y679-1	AUP1	52994.7	6
Isoform 1 of Tubulin alpha chain-like 3	A6NHL2-1	TUBAL3	49876.7	5
MEP1A protein	B7ZL91	MEP1A	87841.4	5
Uncharacterized protein	D6RIA3		189958	5
26S proteasome non-ATPase regulatory subunit 12	O00232	PSMD12	52870.6	5
Isoform 1 of Procollagen-lysine,2-oxoglutarate 5-dioxygenase 2	O00469-1	PLOD2	84631.6	5
Isoform 1 of CDP-diacylglycerol--inositol 3-phosphatidyltransferase	O14735-1	CDIPT	23523.1	5
Neurosecretory protein VGF	O15240	VGF	67217.6	5
26S proteasome non-ATPase regulatory subunit 3	O43242	PSMD3	60939.5	5
Isoform 1 of Slit homolog 1 protein	O75093-1	SLIT1	167816	5
Isoform 1 of CLIP-associating protein 2	O75122-1	CLASP2	141046	5
Erlin-1	O75477	ERLIN1	38901.3	5
Importin-7	O95373	IPO7	119440	5
Sphingosine-1-phosphate lyase 1	O95470	SGPL1	63482.7	5
Isoform 1 of Phosphatidate cytidylyltransferase 2	O95674-1	CDS2	51384.1	5
Retinal dehydrogenase 1	P00352	ALDH1A1	54826.9	5
Transferrin receptor protein 1	P02786	TFRC	84817.9	5
Beta-casein	P05814	CSN2	25365.8	5
Protein disulfide-isomerase A4	P13667	PDIA4	72887	5
Isoform 1 of Collagen alpha-2(XI) chain	P13942-1	COL11A2	171670	5
Epithelial cell adhesion molecule	P16422	EPCAM	34909.7	5
NADPH--cytochrome P450 reductase	P16435	POR	76641.2	5
Acetyl-CoA acetyltransferase, mitochondrial	P24752	ACAT1	45170.6	5
Wee1-like protein kinase	P30291	WEE1	71552.7	5
S-adenosylmethionine synthase isoform type-2	P31153	MAT2A	43633.3	5
Isoform 1 of Aldehyde dehydrogenase family 3 member B1	P43353-1	ALDH3B1	51806.6	5
Short/branched chain specific acyl-CoA dehydrogenase, mitochondrial	P45954	ACADSB	47455.3	5
Tricarboxylate transport protein, mitochondrial	P53007	SLC25A1	33991	5
ATP-citrate synthase	P53396	ACLY	120762	5
Puromycin-sensitive aminopeptidase	P55786	NPEPPS	103211	5
Component of gems 4	P57678	GEMIN4	119960	5
Isoform 1 of Protein transport protein Sec61 subunit alpha isoform 1	P61619-1	SEC61A1	52230.5	5
26S protease regulatory subunit 4	P62191	PSMC1	49153.7	5
26S protease regulatory subunit 8	P62195	PSMC5	45597.1	5
Guanine nucleotide-binding protein subunit beta-2-like 1	P63244	GNB2L1	35054.6	5
Tubulin alpha-4A chain	P68366	TUBA4A	49892.4	5
Isoform A of Inositol polyphosphate 5-phosphatase OCRL-1	Q01968-1	OCRL	104138	5
Isoform Mitochondrial of Folylpolyglutamate synthase, mitochondrial	Q05932-1	FPGS	64568.3	5
Putative uncharacterized protein	Q12984		40991.4	5
Isoform 1 of Neutral amino acid transporter B(0)	Q15758-1	SLC1A5	56562.3	5
Myeloid leukemia factor 2	Q15773	MLF2	28129.2	5
26S proteasome non-ATPase regulatory subunit 5	Q16401	PSMD5	56160.4	5
Isoform 1 of AT-rich interactive domain-containing protein 4B	Q4LE39-1	ARID4B	147719	5
Estradiol 17-beta-dehydrogenase 12	Q53GQ0	HSD17B12	34302.2	5
Isoform 1 of Myomegalin	Q5VU43-1	PDE4DIP	264918	5
Proteasome-associated protein ECM29 homolog	Q5VYK3	ECM29	204160	5
Isoform 1 of RING finger protein 213	Q63HN8-1	RNF213	373742	5
Isoform 1 of Zinc finger protein 518A	Q6AHZ1-1	ZNF518A	166676	5
Histone H2A type 2-A	Q6FI13	HIST2H2AA3	14086.9	5
Isoform 1 of Armadillo repeat-containing protein 6	Q6NXE6-1	ARMC6	54107.4	5
Isoform 1 of X-ray radiation resistance-associated protein 1	Q6P2D8-1	XRRA1	89807.3	5
Dyad symmetry binding protein (Fragment)	Q71SM9		28491.4	5
Isoform 1 of ATP-binding cassette sub-family A member 13	Q86UQ4-1	ABCA13	575871	5
Isoform 1 of MAX gene-associated protein	Q8IWI9-1	MGA	331617	5
Thioredoxin domain-containing protein 5	Q8NBS9	TXNDC5	47598.7	5
Isoform 3 of PAP-associated domain-containing protein 5	Q8NDF8-3	PAPD5	64157	5
UPF0672 protein C3orf58	Q8NDZ4	C3orf58	49450.5	5
Isoform Long of TRAF family member-associated NF-kappa-B activator	Q92844-1	TANK	47785.9	5
Isoform 1 of Pre-B-cell leukemia transcription factor-interacting protein 1	Q96AQ6-1	PBXIP1	80594.1	5
Isoform 1 of Serine/threonine-protein phosphatase PGAM5, mitochondrial	Q96HS1-1	PGAM5	31984.6	5
ATP-dependent RNA helicase DDX50	Q9BQ39	DDX50	82514.1	5
Isoform 1 of ADP-dependent glucokinase	Q9BRR6-1	ADPGK	54054.7	5
Isoform 1 of Gamma-tubulin complex component 2	Q9BSJ2-1	TUBGCP2	102469	5
Isoform 1 of Extended synaptotagmin-1	Q9BSJ8-1	ESYT1	122780	5
Isoform 1 of Alpha-1,3-mannosyltransferase ALG2	Q9H553-1	ALG2	47061.3	5
HEAT repeat-containing protein 1	Q9H583	HEATR1	242215	5
Isoform 1 of Probable cation-transporting ATPase 13A3	Q9H7F0-1	ATP13A3	137953	5
1-acyl-sn-glycerol-3-phosphate acyltransferase epsilon	Q9NUQ2	AGPAT5	42044.9	5
Isoform Long of ATP-binding cassette sub-family B member 8, mitochondrial	Q9NUT2-1	ABCB8	79937.8	5
Isoform 1 of 1-phosphatidylinositol-4,5-bisphosphate phosphodiesterase epsilon-1	Q9P212-1	PLCE1	258551	5
Isoform 1 of Melanoma-associated antigen D2	Q9UNF1-1	MAGED2	64914.4	5
Leucine-rich repeat-containing protein 37A	A6NMS7	LRRC37A	188112	4
Zinc finger protein 850	A8MQ14	ZNF850	125350	4
cDNA FLJ53848, highly similar to Inter-alpha-trypsin inhibitor heavy chain H2	B4DM79		60665.9	4
cDNA FLJ59765, highly similar to Centaurin-alpha 1	B4DVA6		44937.5	4
cDNA FLJ50239, highly similar to Arylsulfatase E (EC 3.1.6.-)	B7Z6V4		68113.5	4
cDNA FLJ59066	B7Z7H7		21027.3	4
Membrane-associated progesterone receptor component 1	O00264	PGRMC1	21657.8	4
Isoform 2 of Fucose-1-phosphate guanylyltransferase	O14772-1	FPGT	66555.8	4
Isoform 1 of Zinc finger protein 646	O15015-1	ZNF646	200636	4
Isoform 2B2 of Synaptojanin-2	O15056-1	SYNJ2	165435	4
Isoform 1 of Zinc finger ZZ-type and EF-hand domain-containing protein 1	O43149-1	ZZEF1	330864	4
Isoform 1 of Arf-GAP with SH3 domain, ANK repeat and PH domain-containing protein 2	O43150-1	ASAP2	111581	4
TEL2-interacting protein 1 homolog	O43156	TTI1	121992	4
Isoform 1 of 15 kDa selenoprotein	O60613-1	15-Sep	17779	4
Isoform 1 of Filamin-B	O75369-1	FLNB	277990	4
Isoform 1 of Large neutral amino acids transporter small subunit 3	O75387-1	SLC43A1	61436.5	4
Calcium-binding mitochondrial carrier protein Aralar1	O75746	SLC25A12	74714.8	4
Wolframin	O76024	WFS1	100227	4
Isoform 1 of Delta(14)-sterol reductase	O76062-1	TM7SF2	46375.5	4
Isoform 1 of Latrophilin-2	O95490-1	LPHN2	163244	4
Isoform 1 of Epidermal growth factor receptor	P00533-1	EGFR	134190	4
Isoform 1 of Collagen alpha-1(III) chain	P02461-1	COL3A1	138479	4
60S acidic ribosomal protein P0	P05388	RPLP0	34251.8	4
Isoform 1 of Cyclin-dependent kinase 1	P06493-1	CDK1	34059.9	4
ADP/ATP translocase 3	P12236	SLC25A6	32845.2	4
Electron transfer flavoprotein subunit alpha, mitochondrial	P13804	ETFA	35057.6	4
Atrial natriuretic peptide receptor 1	P16066	NPR1	118844	4
Isoform Membrane-bound of Catechol O-methyltransferase	P21964-1	COMT	30017.6	4
Isoform Short of Proteasome subunit alpha type-1	P25786-1	PSMA1	29536.9	4
Calreticulin	P27797	CALR	48111.8	4
Isoform 1 of Multidrug resistance-associated protein 1	P33527-1	ABCC1	171481	4
Histone H2B type 1-B	P33778	HIST1H2BB	13941.6	4
V-type proton ATPase subunit E 1	P36543	ATP6V1E1	26128.8	4
TGF-beta receptor type-1	P36897	TGFBR1	55923.4	4
DNA-binding protein SMUBP-2	P38935	IGHMBP2	109082	4
Isoform 1 of Translocon-associated protein subunit alpha	P43307-1	SSR1	32215.3	4
40S ribosomal protein S9	P46781	RPS9	22577.6	4
Glutaminyl-tRNA synthetase	P47897	QARS	87742.9	4
Isoform 1 of Phosphatidylinositol transfer protein beta isoform	P48739-1	PITPNB	31519.9	4
T-complex protein 1 subunit gamma	P49368	CCT3	60495.3	4
26S proteasome non-ATPase regulatory subunit 7	P51665	PSMD7	37002.5	4
Trifunctional enzyme subunit beta, mitochondrial	P55084	HADHB	51261.5	4
Isoform 3 of Dystonin	Q03001-3	DST	306564	4
Adenylate cyclase type 1	Q08828	ADCY1	123360	4
Forkhead box protein F2	Q12947	FOXF2	45964	4
Isoform Beta of Striatin-3	Q13033-1	STRN3	87155.3	4
26S proteasome non-ATPase regulatory subunit 2	Q13200	PSMD2	100136	4
Serine-protein kinase ATM	Q13315	ATM	350489	4
Isoform 1 of Serine/threonine-protein kinase ATR	Q13535-1	ATR	301172	4
Dihydropyrimidinase-related protein 1	Q14194	CRMP1	62144.7	4
Isoform 1 of UPF0378 protein KIAA0100	Q14667-1	KIAA0100	253539	4
Occludin	Q16625	OCLN	59106	4
Isoform 1 of Cytoplasmic tRNA 2-thiolation protein 2	Q2VPK5-1	CTU2	56071	4
Beta-defensin 130	Q30KQ2	DEFB130	8729.73	4
Probable glutamyl-tRNA synthetase, mitochondrial	Q5JPH6	EARS2	58651.6	4
Isoform 1 of Torsin-1A-interacting protein 1	Q5JTV8-1	TOR1AIP1	66208.3	4
Isoform 1 of Caprin-2	Q6IMN6-1	CAPRIN2	125847	4
Isoform 1 of Acyl-CoA dehydrogenase family member 10	Q6JQN1-1	ACAD10	118758	4
Isoform 1 of Sideroflexin-4	Q6P4A7-1	SFXN4	37973.8	4
Isoform 1 of Pyridoxal-dependent decarboxylase domain-containing protein 1	Q6P996-1	PDXDC1	86652.3	4
Antigen MLAA-23	Q6WG73		17761.2	4
Isoform 1 of Nicotinate phosphoribosyltransferase	Q6XQN6-1	NAPRT1	57542	4
Isoform 1 of WD repeat-containing protein 87	Q6ZQQ6-1	WDR87	332975	4
Isoform 1 of Arginine/serine-rich coiled-coil protein 2	Q7L4I2-1	RSRC2	50529.3	4
Isoform 1 of Uncharacterized protein C10orf47	Q86WR7-1	C10orf47	45774	4
Isoform 1 of Myosin-XVIIIb	Q8IUG5-1	MYO18B	285008	4
Uncharacterized protein FLJ37310	Q8N1X5		16477.4	4
Transmembrane protein C2orf18	Q8N357	C2orf18	40188.2	4
Procollagen galactosyltransferase 1	Q8NBJ5	GLT25D1	71590.5	4
Arrestin domain-containing protein 4	Q8NCT1	ARRDC4	45450.1	4
Isoform 1 of Protein CASC5	Q8NG31-1	CASC5	265224	4
Isoform 1 of Adenosine 3'-phospho 5'-phosphosulfate transporter 1	Q8TB61-1	SLC35B2	47483.6	4
Isoform 1 of A disintegrin and metalloproteinase with thrombospondin motifs 17	Q8TE56-1	ADAMTS17	121048	4
U3 small nucleolar RNA-associated protein 15 homolog	Q8TED0	UTP15	58378.6	4
Isoform 1 of Importin-4	Q8TEX9-1	IPO4	118640	4
Acyl-CoA:lysophosphatidylglycerol acyltransferase 1	Q92604	LPGAT1	43061.3	4
Isoform Long of Glutaryl-CoA dehydrogenase, mitochondrial	Q92947-1	GCDH	48096.4	4
Protein YIPF6	Q96EC8	YIPF6	26238.7	4
Kinesin-like protein KIF12	Q96FN5	KIF12	70615.2	4
Isoform 1 of Cysteine-rich with EGF-like domain protein 1	Q96HD1-1	CRELD1	45408.8	4
Receptor expression-enhancing protein 6	Q96HR9	REEP6	20719.8	4
Isoform 1 of Lysophospholipid acyltransferase 7	Q96N66-1	MBOAT7	52730.3	4
Sideroflexin-2	Q96NB2	SFXN2	36207.7	4
Isoform 4 of Microtubule-actin cross-linking factor 1, isoform 4	Q96PK2-1	MACF1	669721	4
Isoform 1 of Protocadherin-15	Q96QU1-1	PCDH15	215934	4
Isoform 1 of Bile acid receptor	Q96RI1-3	NR1H4	55877.5	4
Isoform 1 of 26S proteasome non-ATPase regulatory subunit 1	Q99460-1	PSMD1	105769	4
Synaptic vesicle membrane protein VAT-1 homolog	Q99536	VAT1	41893.4	4
Genome polyprotein FlagtagedNS_5B	Q99IB8-10		65694.2	4
Transmembrane protein 43	Q9BTV4	TMEM43	44847.2	4
Transmembrane emp24 domain-containing protein 9	Q9BVK6	TMED9	27260.2	4
Sphingosine-1-phosphate phosphatase 1	Q9BX95	SGPP1	49075.7	4
Uveal autoantigen with coiled-coil domains and ankyrin repeats	Q9BZF9	UACA	162404	4
Exportin-4	Q9C0E2	XPO4	130056	4
Isoform 1 of Protein lunapark	Q9C0E8-1	LNP	47710.2	4
Large subunit GTPase 1 homolog	Q9H089	LSG1	75178.4	4
Isoform 1 of VIP36-like protein	Q9H0V9-1	LMAN2L	39685.2	4
Exportin-5	Q9HAV4	XPO5	136222	4
Isoform 1 of Serine palmitoyltransferase 3	Q9NUV7-1	SPTLC3	62009.8	4
Isoform 1 of OCIA domain-containing protein 1	Q9NX40-1	OCIAD1	27608.8	4
Glutaminyl-peptide cyclotransferase-like protein	Q9NXS2	QPCTL	42897.1	4
TBC1 domain family member 14	Q9P2M4	TBC1D14	78087.9	4
Isoform 2 of E3 ubiquitin-protein ligase AMFR	Q9UKV5-1	AMFR	72948.8	4
NFU1 iron-sulfur cluster scaffold homolog, mitochondrial	Q9UMS0	NFU1	28444.4	4
Translocon-associated protein subunit gamma	Q9UNL2	SSR3	21067.2	4
Isoform 1 of Uncharacterized protein KIAA1107	Q9UPP5-1	KIAA1107	155586	4
Polymerase delta-interacting protein 2	Q9Y2S7	POLDIP2	42007.2	4
Isoform 1 of Acetolactate synthase-like protein	A1L0T0-1	ILVBL	67824.7	3
Isoform 1 of Coiled-coil domain-containing protein 88B	A6NC98-1	CCDC88B	164710	3
Uncharacterized protein	A6NMF3	MBTPS1	82001.5	3
Isoform 1 of Ankyrin repeat domain-containing protein 36A	A6QL64-1	ANKRD36	217331	3
Ladinin-1	O00515	LAD1	57096.8	3
TATA-binding protein-associated factor 172	O14981	BTAF1	206756	3
Isoform 1 of Trinucleotide repeat-containing gene 18 protein	O15417-1	TNRC18	314326	3
Cytoplasmic dynein 1 light intermediate chain 2	O43237	DYNC1LI2	54065.5	3
Isoform 1 of Heterogeneous nuclear ribonucleoprotein R	O43390-1	HNRNPR	70899.2	3
Maltase-glucoamylase, intestinal	O43451	MGAM	209720	3
Isoform B of Isocitrate dehydrogenase [NAD] subunit beta, mitochondrial	O43837-1	IDH3B	42156.6	3
Nucleolar pre-ribosomal-associated protein 1	O60287	URB1	254227	3
Putative nucleoside diphosphate kinase	O60361	NME2P1	15519	3
Procollagen-lysine,2-oxoglutarate 5-dioxygenase 3	O60568	PLOD3	84731.5	3
Protein KIAA0664	O75153	KIAA0664	146577	3
Isoform 1 of Cullin-associated NEDD8-dissociated protein 2	O75155-1	CAND2	135171	3
Isoform 1 of Oral-facial-digital syndrome 1 protein	O75665-1	OFD1	116599	3
Renin receptor	O75787	ATP6AP2	38983.3	3
Carboxypeptidase D	O75976	CPD	152835	3
Importin-13	O94829	IPO13	108126	3
Glutamate dehydrogenase 1, mitochondrial	P00367	GLUD1	61359.2	3
Cytochrome c oxidase subunit 2	P00403	MT-CO2	25548.2	3
Isoform 1 of Alpha-1-antitrypsin	P01009-1	SERPINA1	46707	3
Collagen alpha-1(I) chain	P02452	COL1A1	138857	3
von Willebrand factor	P04275	VWF	309058	3
Tubulin beta-4 chain	P04350	TUBB4	49553.9	3
Lupus La protein	P05455	SSB	46808.2	3
Neurofilament medium polypeptide	P07197	NEFM	102411	3
Bifunctional aminoacyl-tRNA synthetase	P07814	EPRS	170483	3
Multidrug resistance protein 1	P08183	ABCB1	141389	3
Guanine nucleotide-binding protein G(k) subunit alpha	P08754	GNAI3	40506.3	3
Uncharacterized protein C6orf222	P0C671	C6orf222	71886.3	3
Dihydrolipoyllysine-residue acetyltransferase component of pyruvate dehydrogenase complex, mitochondrial	P10515	DLAT	68953.1	3
Solute carrier family 2, facilitated glucose transporter member 2	P11168	SLC2A2	57452.1	3
Pyruvate carboxylase, mitochondrial	P11498	PC	129551	3
Isoform 1 of Cystic fibrosis transmembrane conductance regulator	P13569-1	CFTR	168034	3
Inositol-trisphosphate 3-kinase A	P23677	ITPKA	50977	3
CAD protein	P27708	CAD	242829	3
Isoform 1 of ATP-binding cassette sub-family D member 3	P28288-1	ABCD3	75427.6	3
NADH-ubiquinone oxidoreductase 75 kDa subunit, mitochondrial	P28331	NDUFS1	79416.5	3
Aldehyde dehydrogenase X, mitochondrial	P30837	ALDH1B1	57170.2	3
Isoform Long of RNA-binding protein FUS	P35637-1	FUS	53393.8	3
Isoform 1 of Collagen alpha-1(XVIII) chain	P39060-3	COL18A1	178077	3
T-complex protein 1 subunit zeta	P40227	CCT6A	57987.6	3
Isoform Alpha of Signal transducer and activator of transcription 1-alpha/beta	P42224-1	STAT1	87279.5	3
Histidine ammonia-lyase	P42357	HAL	72651.8	3
Isoform 1 of Leukemia inhibitory factor receptor	P42702-1	LIFR	123665	3
Isoform 1 of Protein PRRC2A	P48634-1	PRRC2A	228724	3
Isoform 1 of Nuclear autoantigenic sperm protein	P49321-1	NASP	85186.1	3
Isoform 1 of Lipopolysaccharide-responsive and beige-like anchor protein	P50851-1	LRBA	318906	3
Galactokinase	P51570	GALK1	42245.6	3
Isoform 1 of Nuclear receptor subfamily 0 group B member 1	P51843-1	NR0B1	51683.8	3
Oxygen-regulated protein 1	P56715	RP1	240511	3
40S ribosomal protein S18	P62269	RPS18	17707.9	3
40S ribosomal protein S6	P62753	RPS6	28663	3
B(0,+)-type amino acid transporter 1	P82251	SLC7A9	53446.5	3
Isoform 1 of CMP-N-acetylneuraminate-beta-galactosamide-alpha-2,3-sialyltransferase 4	Q11206-1	ST3GAL4	38021	3
Isoform 1 of Nucleosome-remodeling factor subunit BPTF	Q12830-1	BPTF	338054	3
Interleukin enhancer-binding factor 2	Q12905	ILF2	43035.2	3
Isoform 1 of Tyrosine-protein phosphatase non-receptor type 13	Q12923-1	PTPN13	276733	3
Myosin-Ie	Q12965	MYO1E	126982	3
Translation initiation factor eIF-2B subunit epsilon	Q13144	EIF2B5	80329.3	3
Isoform 1 of 43 kDa receptor-associated protein of the synapse	Q13702-1	RAPSN	46298.1	3
Isoform 1 of Pro-interleukin-16	Q14005-1	IL16	141665	3
Isoform 1 of Filamin-C	Q14315-1	FLNC	290841	3
Cullin-7	Q14999	CUL7	191040	3
Isoform 1 of Receptor-type tyrosine-protein phosphatase kappa	Q15262-1	PTPRK	161998	3
Isoform 1 of Thyroid receptor-interacting protein 13	Q15645-1	TRIP13	48520.5	3
Isoform 1 of Sodium channel protein type 9 subunit alpha	Q15858-1	SCN9A	226196	3
Isoform 1 of Uncharacterized protein KIAA1109	Q2LD37-1	KIAA1109	555133	3
Isoform 1 of Protein Shroom1	Q2M3G4-1	SHROOM1	90730.1	3
DNA excision repair protein ERCC-6-like	Q2NKX8	ERCC6L	141015	3
Isoform 1 of Solute carrier family 25 member 35	Q3KQZ1-1	SLC25A35	32416.6	3
Isoform 1 of Mitochondrial import inner membrane translocase subunit TIM50	Q3ZCQ8-1	TIMM50	39621.5	3
Isoform 1 of Proline-rich protein 16	Q569H4-1	PRR16	32791.1	3
Isoform 1 of Fibrous sheath-interacting protein 2	Q5CZC0-1	FSIP2	780119	3
Isoform 1 of FRAS1-related extracellular matrix protein 1	Q5H8C1-1	FREM1	244000	3
Zinc finger protein 311	Q5JNZ3	ZNF311	76272.4	3
Isoform 1 of Pre-mRNA-splicing factor 38B	Q5VTL8-1	PRPF38B	64429.2	3
Isoform 1 of Zinc finger protein 318	Q5VUA4-1	ZNF318	250958	3
Isoform 1 of Anoctamin-1	Q5XXA6-1	ANO1	114005	3
Isoform 1 of Multiple C2 and transmembrane domain-containing protein 1	Q6DN14-1	MCTP1	111555	3
Isoform 1 of Protein Jade-1	Q6IE81-1	PHF17	95472.7	3
Isoform 1 of BRCA1-associated protein required for ATM activation protein 1	Q6PJG6-1	BAAT1	88062.9	3
Isoform 1 of Thioredoxin domain-containing protein 11	Q6PKC3-1	TXNDC11	110459	3
Alkylglycerol monooxygenase	Q6ZNB7	TMEM195	51466.5	3
cDNA FLJ43210 fis, clone FEBRA2020582	Q6ZUY4		15506.4	3
Isoform 1 of Vacuolar protein sorting-associated protein 13C	Q709C8-1	VPS13C	422124	3
Isoform 1 of Ubiquitin carboxyl-terminal hydrolase 31	Q70CQ4-1	USP31	146560	3
Isoform 1 of Basic leucine zipper and W2 domain-containing protein 1	Q7L1Q6-1	BZW1	48012.7	3
Isoform 1 of Protein MON2 homolog	Q7Z3U7-1	MON2	190365	3
Isoform 1 of Protein RIC-3	Q7Z5B4-1	RIC3	41066.1	3
Dihydropyrimidinase-like 2	Q86U75		66975.2	3
Pol protein	Q86UH8		131387	3
Isoform 1 of Calcium-dependent secretion activator 2	Q86UW7-1	CADPS2	147641	3
Isoform 1 of Collagen alpha-1(XXIII) chain	Q86Y22-1	COL23A1	51912.3	3
Isoform 1 of Cell division cycle protein 20 homolog B	Q86Y33-1	CDC20B	57298.9	3
Isoform 1 of Mitochondrial Rho GTPase 2	Q8IXI1-1	RHOT2	68074.7	3
Isoform 1 of Serine/arginine repetitive matrix protein 1	Q8IYB3-1	SRRM1	102274	3
Activating signal cointegrator 1 complex subunit 3	Q8N3C0	ASCC3	251301	3
Actin filament-associated protein 1	Q8N556	AFAP1	80674.8	3
CDGSH iron-sulfur domain-containing protein 2	Q8N5K1	CISD2	15268.4	3
cDNA FLJ90582 fis, clone PLACE1000442, moderately similar to ZINC FINGER PROTEIN ZFP-36	Q8NC25		23023	3
Isoform 1 of Myotubularin-related protein 14	Q8NCE2-1	MTMR14	72157.8	3
Isoform 1 of Collagen alpha-1(XXII) chain	Q8NFW1-1	COL22A1	161046	3
Isoform 1 of WD repeat-containing protein 48	Q8TAF3-1	WDR48	76162.4	3
Isoform 1 of Dynein heavy chain 3, axonemal	Q8TD57-1	DNAH3	470468	3
Isoform 1 of ATP-dependent RNA helicase DDX54	Q8TDD1-1	DDX54	98534.2	3
Dynein heavy chain 5, axonemal	Q8TE73	DNAH5	528684	3
F-box only protein 41	Q8TF61	FBXO41	94451.4	3
GPI-anchor transamidase	Q92643	PIGK	45222.7	3
Isoform 1 of Ryanodine receptor 2	Q92736-1	RYR2	564206	3
Isoform Short of Ubiquitin fusion degradation protein 1 homolog	Q92890-2	UFD1L	34478.3	3
Cullin-5	Q93034	CUL5	90897.4	3
Leucine-rich repeat-containing protein 59	Q96AG4	LRRC59	34908.9	3
LAG1 longevity assurance homolog 2	Q96G23	LASS2	44847.3	3
Isoform 1 of Cleft lip and palate transmembrane protein 1-like protein	Q96KA5-1	CLPTM1L	62189	3
Isoform 1 of Histone-lysine N-methyltransferase, H3 lysine-36 and H4 lysine-20 specific	Q96L73-1	NSD1	296464	3
Tektin-5	Q96M29	TEKT5	56258.2	3
Isoform 1 of Dedicator of cytokinesis protein 7	Q96N67-1	DOCK7	242407	3
Isoform 1 of Serine/threonine-protein kinase Nek1	Q96PY6-1	NEK1	142740	3
Isoform 1 of CUB and sushi domain-containing protein 1	Q96PZ7-1	CSMD1	388621	3
Msx2-interacting protein	Q96T58	SPEN	402004	3
Genome polyprotein FlagtagedNS_5A	Q99IB8-9		49769.1	3
Isoform 1 of Matrix-remodeling-associated protein 8	Q9BRK3-1	MXRA8	49101.1	3
Endoplasmic reticulum resident protein 44	Q9BS26	ERP44	46941.4	3
Protein YIPF4	Q9BSR8	YIPF4	27065.3	3
Isoform 4 of Death-inducer obliterator 1	Q9BTC0-4	DIDO1	243723	3
Isoform 1 of RNA polymerase II-associated protein 1	Q9BWH6-1	RPAP1	152659	3
Isoform 1 of Solute carrier family 26 member 6	Q9BXS9-1	SLC26A6	82914	3
Isoform 1 of Cell adhesion molecule 1	Q9BY67-1	CADM1	48478.4	3
Isoform 1 of Uridine-cytidine kinase 2	Q9BZX2-1	UCK2	29281.1	3
Frizzled-8	Q9H461	FZD8	73252.4	3
Nuclear receptor coactivator 5	Q9HCD5	NCOA5	65496.5	3
Isoform 1 of Protein TANC2	Q9HCD6-1	TANC2	219512	3
Prolactin regulatory element-binding protein	Q9HCU5	PREB	45439.7	3
Isoform A of Probable cation-transporting ATPase 13A1	Q9HD20-1	ATP13A1	132870	3
Cell death regulator Aven	Q9NQS1	AVEN	38482.9	3
LanC-like protein 2	Q9NS86	LANCL2	50821.4	3
Isoform 1 of Kinesin-like protein KIF15	Q9NS87-1	KIF15	160061	3
Isoform 1 of Androgen-induced gene 1 protein	Q9NVV5-1	AIG1	28203.5	3
Isoform 1 of StAR-related lipid transfer protein 9	Q9P2P6-1	STARD9	506435	3
Isoform 2 of Ena/VASP-like protein	Q9UI08-1	EVL	44592.2	3
Stomatin-like protein 2	Q9UJZ1	STOML2	38510.2	3
F-box only protein 5	Q9UKT4	FBXO5	50114.3	3
Isoform 1 of Pleckstrin homology domain-containing family H member 1	Q9ULM0-1	PLEKHH1	151137	3
Isoform 1 of Two pore calcium channel protein 1	Q9ULQ1-1	TPCN1	94085.8	3
Isoform 1 of Histone-lysine N-methyltransferase MLL4	Q9UMN6-1	WBP7	293330	3
Isoform 2 of Microtubule-actin cross-linking factor 1, isoforms 1/2/3/5	Q9UPN3-2	MACF1	620034	3
Sodium-dependent multivitamin transporter	Q9Y289	SLC5A6	68596.4	3
Isoform 1 of DnaJ homolog subfamily C member 16	Q9Y2G8-1	DNAJC16	90534.5	3
Uncharacterized protein C20orf4	Q9Y312	C20orf4	43444.1	3
Isoform 1 of Serine/threonine-protein kinase WNK2	Q9Y3S1-1	WNK2	242525	3
Brefeldin A-inhibited guanine nucleotide-exchange protein 1	Q9Y6D6	ARFGEF1	208634	3
Laminin subunit gamma-3	Q9Y6N6	LAMC3	171117	3
Wiskott-Aldrich syndrome protein family member 2	Q9Y6W5	WASF2	54250.4	3
Protein FAM186A	A6NE01	FAM186A	262595	2
Isoform 1 of Collagen alpha-5(VI) chain	A8TX70-1	COL6A5	289744	2
Isoform 1 of 3-hydroxyacyl-CoA dehydratase 1	B0YJ81-1	PTPLA	32366.9	2
Beta chimaerin isoform B2-CHNdel ex6-11p	B3VCG3	CHN2	21986.1	2
cDNA FLJ60502, highly similar to homeodomain transcription factor 1	B4DGS8		26697.2	2
cDNA FLJ57742	B4DLD6		16970.8	2
cDNA FLJ61328, highly similar to Hepatocyte growth factor-like protein	B4DPN1		19554	2
Glyceraldehyde-3-phosphate dehydrogenase	B4DRV9		23239.8	2
FLJ38668 protein	C0H5X2	FLJ38668	5321.72	2
Tryptophan-rich protein	O00258	WRB	19766.5	2
Exocyst complex component 5	O00471	EXOC5	81800.8	2
Isoform 1 of Serine/threonine-protein phosphatase 6 catalytic subunit	O00743-1	PPP6C	35121.5	2
Protein Wnt-10b	O00744	WNT10B	42972.4	2
Isoform 1 of Pro-neuregulin-2, membrane-bound isoform	O14511-1	NRG2	91621.6	2
Acyl-coenzyme A thioesterase 8	O14734	ACOT8	35891	2
Isoform 1 of Tripeptidyl-peptidase 1	O14773-1	TPP1	61209.6	2
Isoform 1 of Microtubule-associated serine/threonine-protein kinase 4	O15021-5	MAST4	284202	2
Isoform 1 of Protein transport protein Sec16A	O15027-1	SEC16A	233373	2
Isoform 1 of U2-associated protein SR140	O15042-1	SR140	118219	2
Serine palmitoyltransferase 2	O15270	SPTLC2	62883.9	2
Importin-8	O15397	IPO8	119861	2
Interleukin-1 receptor-associated kinase-like 2	O43187	IRAK2	69388.8	2
Sjoegren syndrome/scleroderma autoantigen 1	O60232	SSSCA1	21460.7	2
Isoform 1 of Thiamine transporter 1	O60779-1	SLC19A2	55363.9	2
DNA/RNA-binding protein KIN17	O60870	KIN	45345.4	2
Transmembrane and coiled-coil domains protein 2	O75069	TMCC2	77401.3	2
Zinc finger BED domain-containing protein 4	O75132	ZBED4	130239	2
Low-density lipoprotein receptor-related protein 5	O75197	LRP5	179030	2
Isoform 1 of Nuclear receptor corepressor 1	O75376-1	NCOR1	270044	2
Vesicle-trafficking protein SEC22b	O75396	SEC22B	24577.5	2
Isoform 1 of Usherin	O75445-1	USH2A	575231	2
Mediator of RNA polymerase II transcription subunit 24	O75448	MED24	110234	2
NADH dehydrogenase [ubiquinone] iron-sulfur protein 3, mitochondrial	O75489	NDUFS3	30222.7	2
Isoform 1 of Probable E3 ubiquitin-protein ligase MYCBP2	O75592-1	MYCBP2	509759	2
Ranbp3 protein	O75761	ranbp3	23909.2	2
Galactosylgalactosylxylosylprotein 3-beta-glucuronosyltransferase 3	O94766	B3GAT3	37098.7	2
Isoform 1 of E3 ubiquitin-protein ligase listerin	O94822-1	LTN1	200423	2
Leucine-rich repeats and immunoglobulin-like domains protein 2	O94898	LRIG2	118890	2
Isoform 1 of ATP-binding cassette sub-family A member 8	O94911-1	ABCA8	179130	2
Isoform 1 of Ubiquitin carboxyl-terminal hydrolase 19	O94966-1	USP19	145559	2
E3 ubiquitin-protein ligase UBR5	O95071	UBR5	309158	2
Isoform 4 of Transforming acidic coiled-coil-containing protein 2	O95359-4	TACC2	309237	2
Isoform 1 of Protein Wiz	O95785-1	WIZ	178563	2
Isoform Long of Double-stranded RNA-binding protein Staufen homolog 1	O95793-1	STAU1	63142.8	2
Isoform 1 of DNA topoisomerase 3-beta-1	O95985-1	TOP3B	96599.2	2
Complement C3	P01024	C3	187030	2
Complement C5	P01031	C5	188186	2
Apolipoprotein E	P02649	APOE	36131.8	2
60S acidic ribosomal protein P2	P05387	RPLP2	11657.8	2
Isoform alpha-enolase of Alpha-enolase	P06733-1	ENO1	47139.3	2
Isoform 1 of Nucleophosmin	P06748-1	NPM1	32554.8	2
Isoform 1 of Mineralocorticoid receptor	P08235-1	NR3C2	106999	2
72 kDa type IV collagenase	P08253	MMP2	73834.7	2
Isoform 1 of Receptor-type tyrosine-protein phosphatase C	P08575-1	PTPRC	147162	2
High mobility group protein B1	P09429	HMGB1	24878.2	2
Complement C4-A	P0C0L4	C4A	192650	2
Isoform Long of 60 kDa SS-A/Ro ribonucleoprotein	P10155-1	TROVE2	60631.2	2
Laminin subunit gamma-1	P11047	LAMC1	177489	2
Nucleoprotein TPR	P12270	TPR	267131	2
Isoform 1 of Prolyl 4-hydroxylase subunit alpha-1	P13674-1	P4HA1	61011	2
T-complex protein 1 subunit alpha	P17987	TCP1	60305.6	2
Insulin-like growth factor-binding protein 2	P18065	IGFBP2	34791.2	2
Isoform 2 of Vinculin	P18206-1	VCL	123722	2
Cytochrome P450 2B6	P20813	CYP2B6	56242.3	2
Isoform 1 of Inosine-5'-monophosphate dehydrogenase 1	P20839-1	IMPDH1	55370.5	2
Filaggrin	P20930	FLG	434922	2
ATP synthase subunit b, mitochondrial	P24539	ATP5F1	28890.3	2
Collagen alpha-2(VIII) chain	P25067	COL8A2	67202.3	2
Isoform 1 of Proteasome subunit alpha type-3	P25788-1	PSMA3	28415.1	2
Isoform Alpha-3B of Integrin alpha-3	P26006-1	ITGA3	118680	2
Isoform 1 of Catenin alpha-2	P26232-1	CTNNA2	105247	2
Isoform 1 of Acrosomal protein SP-10	P26436-1	ACRV1	28138.6	2
Alpha-1,3-mannosyl-glycoprotein 2-beta-N-acetylglucosaminyltransferase	P26572	MGAT1	50846.4	2
Pyrroline-5-carboxylate reductase 1, mitochondrial	P32322	PYCR1	33339.6	2
Mannosyl-oligosaccharide 1,2-alpha-mannosidase IA	P33908	MAN1A1	72922.3	2
DNA replication licensing factor MCM4	P33991	MCM4	96497.6	2
Vitamin K-dependent gamma-carboxylase	P38435	GGCX	87504.8	2
Eukaryotic initiation factor 4A-III	P38919	EIF4A3	46841.2	2
Phosphatidylinositol-4,5-bisphosphate 3-kinase catalytic subunit alpha isoform	P42336	PIK3CA	124203	2
Phosphatidylinositol-4,5-bisphosphate 3-kinase catalytic subunit beta isoform	P42338	PIK3CB	122683	2
Isoform 1 of Phosphatidylinositol 4-kinase alpha	P42356-1	PI4KA	231170	2
Isoform 1 of Glycerol-3-phosphate dehydrogenase, mitochondrial	P43304-1	GPD2	80801.6	2
60S ribosomal protein L5	P46777	RPL5	34340.7	2
Isoform 1 of F-actin-capping protein subunit beta	P47756-1	CAPZB	31330.8	2
60S ribosomal protein L29	P47914	RPL29	17741.1	2
ATP synthase subunit O, mitochondrial	P48047	ATP5O	23262.7	2
Isocitrate dehydrogenase [NADP], mitochondrial	P48735	IDH2	50876.9	2
Protein ERGIC-53	P49257	LMAN1	57513	2
Centromere protein F	P49454	CENPF	367537	2
Sulfate transporter	P50443	SLC26A2	81608.9	2
AF4/FMR2 family member 3	P51826	AFF3	133394	2
Hexokinase-3	P52790	HK3	98962.1	2
Coatomer subunit beta	P53618	COPB1	107074	2
Eukaryotic translation initiation factor 5	P55010	EIF5	49191.8	2
Isoform 1 of Solute carrier family 12 member 3	P55017-1	SLC12A3	113066	2
Isoform 1 of Period circadian protein homolog 3	P56645-1	PER3	131805	2
Nuclear pore complex protein Nup107	P57740	NUP107	106307	2
Epiplakin	P58107	EPPK1	555279	2
Isoform 1 of A disintegrin and metalloproteinase with thrombospondin motifs 20	P59510-1	ADAMTS20	214580	2
40S ribosomal protein S14	P62263	RPS14	16262.5	2
60S ribosomal protein L23a	P62750	RPL23A	17684.1	2
60S ribosomal protein L10a	P62906	RPL10A	24815.5	2
Corticosteroid 11-beta-dehydrogenase isozyme 2	P80365	HSD11B2	44098.4	2
Isoform 1 of Ankyrin-2	Q01484-1	ANK2	429990	2
Isoform WB of Plasma membrane calcium-transporting ATPase 2	Q01814-1	ATP2B2	136789	2
Isoform 1 of Histone-lysine N-methyltransferase MLL	Q03164-1	MLL	431497	2
DNA excision repair protein ERCC-6	Q03468	ERCC6	168311	2
Isoform 1 of Collagen alpha-1(XIV) chain	Q05707-1	COL14A1	193394	2
Isoform APCR-2 of Recombining binding protein suppressor of hairless	Q06330-1	RBPJ	55627.6	2
Isoform 1 of Collagen alpha-1(XVI) chain	Q07092-1	COL16A1	157653	2
Isoform PDE4B1 of cAMP-specific 3',5'-cyclic phosphodiesterase 4B	Q07343-1	PDE4B	83290.8	2
Sperm-associated antigen 1	Q07617	SPAG1	103574	2
Serine/arginine-rich splicing factor 4	Q08170	SRSF4	56645.3	2
Potassium voltage-gated channel subfamily A member 1	Q09470	KCNA1	56429.5	2
Splicing factor, suppressor of white-apricot homolog	Q12872	SFSWAP	104758	2
Glutamate [NMDA] receptor subunit epsilon-1	Q12879	GRIN2A	165177	2
Isoform 1 of Acetyl-CoA carboxylase 1	Q13085-1	ACACA	265385	2
Integrin-linked protein kinase	Q13418	ILK	51385.9	2
Isoform Ik1 of DNA-binding protein Ikaros	Q13422-1	IKZF1	57491.4	2
Isoform Long of Myosin-IXb	Q13459-1	MYO9B	243249	2
Isoform 1 of Voltage-dependent L-type calcium channel subunit alpha-1C	Q13936-1	CACNA1C	248817	2
Isoform 4 of Protein CASP	Q13948-1	CUX1	77408	2
Isoform 1 of Cytoskeleton-associated protein 5	Q14008-1	CKAP5	225352	2
Isoform Alpha of Tripartite motif-containing protein 14	Q14142-1	TRIM14	49741.4	2
Four and a half LIM domains protein 2	Q14192	FHL2	32170.6	2
Reticulocalbin-2	Q14257	RCN2	36853.6	2
Myosin-binding protein C, fast-type	Q14324	MYBPC2	127991	2
Isoform 1 of Equilibrative nucleoside transporter 2	Q14542-1	SLC29A2	50080	2
Inositol 1,4,5-trisphosphate receptor type 3	Q14573	ITPR3	303912	2
KN motif and ankyrin repeat domain-containing protein 1	Q14678	KANK1	147197	2
Isoform 1 of Nuclear mitotic apparatus protein 1	Q14980-1	NUMA1	238115	2
Isoform 1 of Bromodomain-containing protein 3	Q15059-1	BRD3	79492.1	2
Ribosomal protein S6 kinase alpha-1	Q15418	RPS6KA1	82670.8	2
Transformation-related protein (Fragment)	Q15662		42001.5	2
ELAV-like protein 1	Q15717	ELAVL1	36069.1	2
Isoform 1 of Nuclear receptor coactivator 1	Q15788-1	NCOA1	156658	2
Collagen alpha 1 type II (Fragment)	Q16561	COL2A1	4103.06	2
Isoform 2 of Transcription initiation factor TFIID subunit 9	Q16594-1	TAF9	28955.6	2
Isoform 1 of LON peptidase N-terminal domain and RING finger protein 1	Q17RB8-1	LONRF1	86668.9	2
Isoform 1 of Cytosolic phospholipase A2 epsilon	Q3MJ16-1	PLA2G4E	97507.1	2
Isoform 1 of TBC1 domain family member 10B	Q4KMP7-1	TBC1D10B	87144.7	2
Glycerol-3-phosphate acyltransferase 3	Q53EU6	AGPAT9	48673.5	2
G protein pathway suppressor 1 isoform 2 variant (Fragment)	Q59F65		30421.6	2
3-mercaptopyruvate sulfurtransferase variant (Fragment)	Q59HD5		34729.5	2
Retrotransposon gag domain-containing protein 4	Q5HYW3	RGAG4	64671.3	2
Zinc finger protein 569	Q5MCW4	ZNF569	79530.8	2
Isoform 1 of G patch domain-containing protein 4	Q5T3I0-1	GPATCH4	50350.8	2
Probable RNA-binding protein 20	Q5T481	RBM20	134274	2
Isoform 1 of Sickle tail protein homolog	Q5T5P2-1	SKT	213983	2
Coiled-coil domain-containing protein 147	Q5T655	CCDC147	103354	2
Skin-specific protein 32	Q5T750	XP32	26219.3	2
Protein furry homolog	Q5TBA9	FRY	338659	2
Isoform 1 of Membrane-associated guanylate kinase, WW and PDZ domain-containing protein 3	Q5TCQ9-1	MAGI3	165506	2
AT-hook DNA-binding motif-containing protein 1	Q5TGY3	AHDC1	168245	2
Brefeldin A-inhibited guanine nucleotide-exchange protein 3	Q5TH69	ARFGEF3	240498	2
Isoform 1 of Protein PRR14L	Q5THK1-1	PRR14L	237150	2
E3 ubiquitin-protein ligase BRE1A	Q5VTR2	RNF20	113592	2
Isoform 1 of VWFA and cache domain-containing protein 1	Q5VU97-1	CACHD1	142198	2
Isoform 1 of Uncharacterized protein KIAA1614	Q5VZ46-1	KIAA1614	126527	2
Isoform 1 of Cyclic AMP-responsive element-binding protein 3-like protein 3	Q68CJ9-1	CREB3L3	49046.7	2
Isoform 1 of Cell division cycle-associated protein 2	Q69YH5-1	CDCA2	112606	2
Tetratricopeptide repeat protein 19	Q6DKK2	TTC19	55767.9	2
Isoform 1 of Round spermatid basic protein 1-like protein	Q6PCB5-1	RSBN1L	94810.4	2
SCAN domain-containing protein 3	Q6R2W3	SCAND3	151570	2
Isoform 3 of POTE ankyrin domain family member G	Q6S5H5-3	POTEG	57060	2
Chondroitin sulfate proteoglycan 4	Q6UVK1	CSPG4	250382	2
Isoform 1 of Potassium channel subfamily T member 2	Q6UVM3-1	KCNT2	130417	2
Isoform 1 of Dehydrogenase/reductase SDR family member 13	Q6UX07-1	DHRS13	40823.2	2
Isoform 1 of Netrin receptor UNC5D	Q6UXZ4-1	UNC5D	105812	2
Isoform 1 of Thyroid adenoma-associated protein	Q6YHU6-1	THADA	219465	2
cDNA FLJ16614 fis, clone TESTI4013365	Q6ZMX3		69882	2
Zinc finger protein 788	Q6ZQV5	ZNF788	71945.1	2
Uncharacterized protein FLJ46347	Q6ZRH9		53584	2
Isoform 1 of Helicase SRCAP	Q6ZRS2-1	SRCAP	343343	2
Isoform 1 of Cadherin-related family member 3	Q6ZTQ4-1	CDHR3	97916	2
Transmembrane protein C9orf144B	Q6ZU69	C9orf144B	148003	2
cDNA FLJ43649 fis, clone SYNOV4001326	Q6ZUJ7		32169.4	2
cDNA FLJ41343 fis, clone BRAWH2001973	Q6ZWC0		12772.3	2
Isoform 1 of Transcription elongation factor SPT6	Q7KZ85-1	SUPT6H	198949	2
Isoform 1 of Myosin-14	Q7Z406-1	MYH14	227863	2
ATP-dependent RNA helicase DHX29	Q7Z478	DHX29	155139	2
Isoform 1 of Protein EMSY	Q7Z589-1	EMSY	141381	2
Isoform 1 of Protein FAM19A5	Q7Z5A7-1	FAM19A5	14291.1	2
Isoform 1 of Rho GTPase-activating protein 22	Q7Z5H3-1	ARHGAP22	76731	2
Isoform 1 of Vacuolar protein sorting-associated protein 13B	Q7Z7G8-1	VPS13B	448378	2
Glutaredoxin-related protein 5, mitochondrial	Q86SX6	GLRX5	16617.5	2
THO complex subunit 4	Q86V81	THOC4	26871.6	2
LOC554223 protein	Q86V94	LOC554223	20889.4	2
MORC family CW-type zinc finger protein 1	Q86VD1	MORC1	112810	2
Isoform 1 of Cullin-associated NEDD8-dissociated protein 1	Q86VP6-1	CAND1	136289	2
AN1-type zinc finger and ubiquitin domain-containing protein 1	Q86XD8	ANUBL1	80307.2	2
Isoform 1 of Uncharacterized protein C5orf36	Q8IV33-1	C5orf36	147668	2
Isoform 1 of Cullin-9	Q8IWT3-1	CUL9	281049	2
Isoform 1 of Polyhomeotic-like protein 2	Q8IXK0-1	PHC2	90656.8	2
Probable ATP-dependent RNA helicase DDX60	Q8IY21	DDX60	197727	2
Isoform 1 of DIS3-like exonuclease 2	Q8IYB7-1	DIS3L2	99216.5	2
Isoform 1 of Fanconi anemia group M protein	Q8IYD8-1	FANCM	232045	2
Leucine-rich repeat-containing protein 56	Q8IYG6	LRRC56	58697.3	2
cDNA FLJ36460 fis, clone THYMU2014801	Q8N204		17224	2
Isoform 1 of Monoacylglycerol lipase ABHD12	Q8N2K0-1	ABHD12	45068.2	2
Iporin	Q8N2Y8	RUSC2	161125	2
Putative uncharacterized protein C12orf33	Q8N6U2	C12orf33	18357.9	2
CDNA FLJ25506 fis, clone CBR05185	Q8N7I6		24755.4	2
Golgin subfamily A member 6-like protein 1	Q8N7Z2	GOLGA6L1	77028.2	2
FERM domain-containing protein 1	Q8N878	FRMD1	62483.4	2
Isoform 1 of ATPase family AAA domain-containing protein 1	Q8NBU5-1	ATAD1	40718	2
RING finger protein 214	Q8ND24	RNF214	77618.6	2
GTPase IMAP family member 8	Q8ND71	GIMAP8	74843.4	2
Isoform 1 of Hemicentin-2	Q8NDA2-1	HMCN2	542267	2
Isoform 1 of Coiled-coil domain-containing protein 109A	Q8NE86-1	CCDC109A	39841.8	2
Carbohydrate sulfotransferase 13	Q8NET6	CHST13	38895.6	2
Isoform 1 of Exophilin-5	Q8NEV8-1	EXPH5	222382	2
Isoform 1 of WD repeat-containing protein 19	Q8NEZ3-1	WDR19	151483	2
Isoform 1 of Nesprin-1	Q8NF91-1	SYNE1	1.0104e+06	2
Isoform 1 of THAP domain-containing protein 6	Q8TBB0-1	THAP6	25674.1	2
Solute carrier family 25 member 40	Q8TBP6	SLC25A40	38099.9	2
Transmembrane channel-like protein 1	Q8TDI8	TMC1	87710.5	2
Isoform 1 of OTU domain-containing protein 7A	Q8TE49-1	OTUD7A	100614	2
Isoform 2 of Histone-lysine N-methyltransferase, H3 lysine-79 specific	Q8TEK3-1	DOT1L	184740	2
Isoform 1 of Partitioning defective 3 homolog	Q8TEW0-1	PARD3	151330	2
Isoform 1 of Protein KIAA1199	Q8WUJ3-1	KIAA1199	152900	2
Zinc finger protein 296	Q8WUU4	ZNF296	50777.9	2
Kelch repeat and BTB domain-containing protein 7	Q8WVZ9	KBTBD7	77113.8	2
Caskin-1	Q8WXD9	CASKIN1	149722	2
Isoform 1 of MAP kinase-activating death domain protein	Q8WXG6-1	MADD	183188	2
Isoform 1 of G-protein coupled receptor 98	Q8WXG9-1	GPR98	692242	2
Mucin-16	Q8WXI7	MUC16	2.35311e+06	2
Isoform 1 of Nicastrin	Q92542-1	NCSTN	78361.5	2
Isoform 1 of Amyloid beta A4 precursor protein-binding family B member 2	Q92870-1	APBB2	83321.5	2
Isoform 1 of Golgi apparatus protein 1	Q92896-1	GLG1	134464	2
Phosphatidate cytidylyltransferase 1	Q92903	CDS1	53269.5	2
Isoform 1 of UPF0498 protein KIAA1191	Q96A73-1	KIAA1191	33226	2
Protein DGCR14	Q96DF8	DGCR14	52535.8	2
Isoform 1 of Calmodulin-like protein 4	Q96GE6-1	CALML4	21869.1	2
Isoform 1 of Tonsoku-like protein	Q96HA7-1	TONSL	150834	2
Alpha-protein kinase 3	Q96L96	ALPK3	201148	2
Isoform 1 of Dynein heavy chain domain-containing protein 1	Q96M86-3	DNHD1	533305	2
Isoform 1 of Rab-interacting lysosomal protein	Q96NA2-1	RILP	44173.6	2
Isoform 1 of RUN domain-containing protein 3B	Q96NL0-1	RUNDC3B	52780.5	2
Isoform 1 of Fc receptor-like protein 3	Q96P31-1	FCRL3	80805.8	2
Isoform 1 of Ras GTPase-activating protein SynGAP	Q96PV0-1	SYNGAP1	148191	2
Isoform 2 of Rho GTPase-activating protein 7	Q96QB1-2	DLC1	170485	2
Insulin receptor substrate 2 insertion mutant (Fragment)	Q96RG5	IRS2	137348	2
Isoform 1 of Hemicentin-1	Q96RW7-1	HMCN1	613001	2
Isoform 1 of Protein cramped-like	Q96RY5-1	CRAMP1L	134635	2
Putative uncharacterized protein gs85	Q96S00	gs85	68705.8	2
Isoform 1 of Putative RNA-binding protein 15	Q96T37-1	RBM15	107124	2
Isoform 1 of Protein SCAF11	Q99590-1	SCAF11	164551	2
Calcium-binding protein p22	Q99653	CHP	22442.3	2
Isoform 1 of 3-hydroxyacyl-CoA dehydrogenase type-2	Q99714-1	HSD17B10	26906.1	2
Coronin-1B	Q9BR76	CORO1B	54200.2	2
Leucine zipper putative tumor suppressor 2	Q9BRK4	LZTS2	72714.9	2
Isoform 1 of rRNA-processing protein UTP23 homolog	Q9BRU9-1	UTP23	28384.3	2
Nef-associated protein 1	Q9BU70	C9orf156	48556.1	2
Derlin-1	Q9BUN8	DERL1	28781.8	2
Isoform 1 of Serine/threonine-protein kinase WNK3	Q9BYP7-1	WNK3	191669	2
Isoform 1 of Dynein heavy chain 6, axonemal	Q9C0G6-1	DNAH6	475679	2
Isoform 2 of Epsin-3	Q9H201-2	EPN3	23593	2
Isoform 1 of STE20-like serine/threonine-protein kinase	Q9H2G2-1	SLK	142607	2
Isoform 1 of Phosphatidylinositol glycan anchor biosynthesis class U protein	Q9H490-1	PIGU	50018.7	2
ESF1 homolog	Q9H501	ESF1	98735	2
WD repeat-containing protein 41	Q9HAD4	WDR41	51695.4	2
Mitochondrial thiamine pyrophosphate carrier	Q9HC21	SLC25A19	35488.3	2
Isoform 1 of Anoctamin-8	Q9HCE9-1	ANO8	135949	2
Leukotriene B4 receptor 2	Q9NPC1	LTB4R2	41498.3	2
Isoform 1 of Semaphorin-4B	Q9NPR2-1	SEMA4B	92134.7	2
Protein GPR108	Q9NPR9	GPR108	60593.8	2
Isoform 1 of ATPase family AAA domain-containing protein 3A	Q9NVI7-1	ATAD3A	71324.7	2
28S ribosomal protein S18a, mitochondrial	Q9NVS2	MRPS18A	22169.8	2
Isoform 1 of NACHT, LRR and PYD domains-containing protein 2	Q9NX02-1	NLRP2	120437	2
BTB/POZ domain-containing protein KCTD5	Q9NXV2	KCTD5	26076.1	2
Ras-like protein family member 12	Q9NYN1	RASL12	29643.4	2
Formin-2	Q9NZ56	FMN2	179993	2
Isoform 1 of Mitochondrial carrier homolog 1	Q9NZJ7-1	MTCH1	41517.3	2
Isoform 1 of Glioma tumor suppressor candidate region gene 1 protein	Q9NZM4-1	GLTSCR1	158393	2
NADH dehydrogenase [ubiquinone] 1 alpha subcomplex subunit 13	Q9P0J0	NDUFA13	16687.6	2
Uncharacterized protein C9orf4	Q9P0K9	C9orf4	37246.3	2
Isoform 1 of CpG-binding protein	Q9P0U4-1	CXXC1	75663.2	2
Isoform 1 of PHD and RING finger domain-containing protein 1	Q9P1Y6-1	PHRF1	178557	2
Isoform 1 of HEAT repeat-containing protein 5B	Q9P2D3-1	HEATR5B	224159	2
Isoform A1 of Tight junction protein ZO-2	Q9UDY2-1	TJP2	133876	2
Isoform 1 of Klotho	Q9UEF7-1	KL	116107	2
Uncharacterized protein KIAA0495	Q9UF72	KIAA0495	20590.2	2
Isoform 1 of Dynein heavy chain 17, axonemal	Q9UFH2-1	DNAH17	511460	2
Isoform 1 of E3 ubiquitin-protein ligase makorin-1	Q9UHC7-1	MKRN1	53315	2
Isoform 1 of V-type proton ATPase subunit H	Q9UI12-1	ATP6V1H	55847.1	2
Isoform 1 of Cell cycle progression protein 1	Q9ULG6-1	CCPG1	87286.1	2
Kinesin-like protein KIF26A	Q9ULI4	KIF26A	194468	2
Isoform 3 of PNMA-like protein 2	Q9ULN7-3	PNMAL2	75268.9	2
E3 ubiquitin-protein ligase HECTD1	Q9ULT8	HECTD1	289203	2
Isoform 1 of LIM and calponin homology domains-containing protein 1	Q9UPQ0-1	LIMCH1	121792	2
Ubiquitin carboxyl-terminal hydrolase 24	Q9UPU5	USP24	294178	2
Isoform SV6 of Cyclin-dependent kinase 11A	Q9UQ88-1	CDK11A	91305.5	2
Isoform 1 of Nischarin	Q9Y2I1-1	NISCH	166524	2
Isoform Long of Probable phospholipid-transporting ATPase IA	Q9Y2Q0-1	ATP8A1	131285	2
Transmembrane protein 98	Q9Y2Y6	TMEM98	24594.8	2
Sodium- and chloride-dependent glycine transporter 2	Q9Y345	SLC6A5	87376.4	2
Isoform 1 of Oligoribonuclease, mitochondrial	Q9Y3B8-1	REXO2	26815.6	2
RRP15-like protein	Q9Y3B9	RRP15	31464.5	2
Isoform 1 of Disintegrin and metalloproteinase domain-containing protein 18	Q9Y3Q7-1	ADAM18	82801.8	2
Plakophilin-3	Q9Y446	PKP3	87029	2
DmX-like protein 1	Q9Y485	DMXL1	337625	2
Sn1-specific diacylglycerol lipase alpha	Q9Y4D2	DAGLA	114879	2
Isoform 1 of Plexin-D1	Q9Y4D7-1	PLXND1	211871	2
Sorting and assembly machinery component 50 homolog	Q9Y512	SAMM50	51943.3	2
Isoform 1 of YTH domain family protein 2	Q9Y5A9-1	YTHDF2	62295.7	2
Cytosolic Fe-S cluster assembly factor NUBP2	Q9Y5Y2	NUBP2	28806.8	2
FH1/FH2 domain-containing protein 1	Q9Y613	FHOD1	126473	2
Spindlin-1	Q9Y657	SPIN1	29581.8	2
NF-kappa-B essential modulator	Q9Y6K9	IKBKG	48167.4	2
