# Supplementary material for: Comparative Proteomics Reveals Important Viral-Host Interactions in HCV-Infected Human Liver Cells
Source: PLoS One. 2016 Jan 25;11(1):e0147991. doi: 10.1371/journal.pone.0147991 (PMC4726516; doi:10.1371/journal.pone.0147991)
Supplement: S2 Table — (XLS) [file pone.0147991.s003.xls]

## Sheet: Cellular Location 
Cellular Location	Accession	Protein Name	MonoMH	Sum of spectral counts in three trials
Cytoplasm	P35232	Prohibitin	29785.9	790
	Q99623	Prohibitin-2	33275.9	694
	P39656	Dolichyl-diphosphooligosaccharide--protein glycosyltransferase 48 kDa subunit	50769	265
	Q00325-1	Isoform A of Phosphate carrier protein, mitochondrial	40068.7	235
	P06576	ATP synthase subunit beta, mitochondrial	56524.6	195
	O15260-1	Isoform 1 of Surfeit locus protein 4	30373.8	188
	P05023-1	Isoform Long of Sodium/potassium-transporting ATPase subunit alpha-1	112824	169
	P60033	CD81 antigen	25792.1	161
	P27824	Calnexin	67525.8	158
	P04844	Dolichyl-diphosphooligosaccharide--protein glycosyltransferase subunit 2	69241	146
	P16615-1	Isoform 1 of Sarcoplasmic/endoplasmic reticulum calcium ATPase 2	114683	130
	O14983-1	Isoform SERCA1B of Sarcoplasmic/endoplasmic reticulum calcium ATPase 1	110182	115
	Q96DZ1-1	Isoform 1 of Endoplasmic reticulum lectin 1	54823.3	115
	P14625	Endoplasmin	92411.3	110
	Q9NYU2-1	Isoform 1 of UDP-glucose:glycoprotein glucosyltransferase 1	177078	107
	P45880-3	Isoform 3 of Voltage-dependent anion-selective channel protein 2	31546.5	94
	Q8TCT9-1	Isoform 1 of Minor histocompatibility antigen H13	41461.5	91
	P27797	Calreticulin	48111.8	86
	Q14697-1	Isoform 1 of Neutral alpha-glucosidase AB	106807	75
	Q9UBS4	DnaJ homolog subfamily B member 11	40488.6	73
	P55157	Microsomal triglyceride transfer protein large subunit	99288.8	68
	P08195-1	Isoform 1 of 4F2 cell-surface antigen heavy chain	67951.7	67
	P07237	Protein disulfide-isomerase	57080.7	62
	P57088	Transmembrane protein 33	27959.8	60
	Q9Y4W6	AFG3-like protein 2	88528.2	57
	P05141	ADP/ATP translocase 2	32831.2	55
	P21796	Voltage-dependent anion-selective channel protein 1	30753.6	55
	P12235	ADP/ATP translocase 1	33043.2	54
	B4DP54	cDNA FLJ52712, highly similar to Tubulin beta-6 chain	46671.5	53
	Q16891-1	Isoform 1 of Mitochondrial inner membrane protein	83626.3	51
	Q96S52-1	Isoform 1 of GPI transamidase component PIG-S	61617.2	48
	P68363	Tubulin alpha-1B chain	50119.6	46
	Q9UM00-1	Isoform 1 of Transmembrane and coiled-coil domain-containing protein 1	21161.2	44
	P02771	Alpha-fetoprotein	68633	43
	P67812	Signal peptidase complex catalytic subunit SEC11A	20612.1	43
	Q9UBB4	Ataxin-10	53454.8	42
	P40939	Trifunctional enzyme subunit alpha, mitochondrial	82946.9	39
	Q9UBM7	7-dehydrocholesterol reductase	54453.8	36
	P50454	Serpin H1	46411.2	34
	Q96TA2-1	Isoform 1 of ATP-dependent zinc metalloprotease YME1L1	86400.9	34
	Q13724	Mannosyl-oligosaccharide glucosidase	91860.6	34
	P30040	Endoplasmic reticulum resident protein 29	28975.2	32
	Q02978	Mitochondrial 2-oxoglutarate/malate carrier protein	34039.9	32
	Q9Y5M8	Signal recognition particle receptor subunit beta	29683.8	31
	P30101	Protein disulfide-isomerase A3	56746.7	30
	P40616	ADP-ribosylation factor-like protein 1	20404.4	29
	Q96IV0-1	Isoform 1 of Peptide-N(4)-(N-acetyl-beta-glucosaminyl)asparagine amidase	74343.4	28
	Q13438-1	Isoform 1 of Protein OS-9	75514.9	27
	Q9Y277-1	Isoform 1 of Voltage-dependent anion-selective channel protein 3	30639.3	27
	P53007	Tricarboxylate transport protein, mitochondrial	33991	27
	Q15005	Signal peptidase complex subunit 2	24986.7	26
	Q15084-1	Isoform 1 of Protein disulfide-isomerase A6	48091.3	26
	Q9Y265-1	Isoform 1 of RuvB-like 1	50196.3	26
	O60762	Dolichol-phosphate mannosyltransferase	29615.8	25
	P13667	Protein disulfide-isomerase A4	72887	25
	P51648-1	Isoform 1 of Fatty aldehyde dehydrogenase	54812.9	24
	Q53GQ0	Estradiol 17-beta-dehydrogenase 12	34302.2	20
	P07225	Vitamin K-dependent protein S	75073.9	19
	P17987	T-complex protein 1 subunit alpha	60305.6	18
	P06493-1	Isoform 1 of Cyclin-dependent kinase 1	34059.9	17
	P16435	NADPH--cytochrome P450 reductase	76641.2	16
	Q13200	26S proteasome non-ATPase regulatory subunit 2	100136	15
	Q9NUV7-1	Isoform 1 of Serine palmitoyltransferase 3	62009.8	15
	Q9H936	Mitochondrial glutamate carrier 1	34448.3	15
	O75477	Erlin-1	38901.3	13
	P49257	Protein ERGIC-53	57513	13
	P48047	ATP synthase subunit O, mitochondrial	23262.7	13
	P46781	40S ribosomal protein S9	22577.6	12
	P40227	T-complex protein 1 subunit zeta	57987.6	12
	P62269	40S ribosomal protein S18	17707.9	12
	O14735-1	Isoform 1 of CDP-diacylglycerol--inositol 3-phosphatidyltransferase	23523.1	10
	Q9NVI7-1	Isoform 1 of ATPase family AAA domain-containing protein 3A	71324.7	9
	P47897	Glutaminyl-tRNA synthetase	87742.9	9
	Q8NET6	Carbohydrate sulfotransferase 13	38895.6	9
	P28288-1	Isoform 1 of ATP-binding cassette sub-family D member 3	75427.6	9
	P51570	Galactokinase	42245.6	8
	Q92542-1	Isoform 1 of Nicastrin	78361.5	7
Membrane
	P35232	Prohibitin	29785.9	790
	Q99623	Prohibitin-2	33275.9	694
	P39656	Dolichyl-diphosphooligosaccharide--protein glycosyltransferase 48 kDa subunit	50769	265
	Q00325-1	Isoform A of Phosphate carrier protein, mitochondrial	40068.7	235
	P06576	ATP synthase subunit beta, mitochondrial	56524.6	195
	O15260-1	Isoform 1 of Surfeit locus protein 4	30373.8	188
	P05023-1	Isoform Long of Sodium/potassium-transporting ATPase subunit alpha-1	112824	169
	P60033	CD81 antigen	25792.1	161
	P27824	Calnexin	67525.8	158
	P04844	Dolichyl-diphosphooligosaccharide--protein glycosyltransferase subunit 2	69241	146
	Q07065-1	Isoform 1 of Cytoskeleton-associated protein 4	65982.7	134
	P16615-1	Isoform 1 of Sarcoplasmic/endoplasmic reticulum calcium ATPase 2	114683	130
	O14983-1	Isoform SERCA1B of Sarcoplasmic/endoplasmic reticulum calcium ATPase 1	110182	115
	P14625	Endoplasmin	92411.3	110
	P45880-3	Isoform 3 of Voltage-dependent anion-selective channel protein 2	31546.5	94
	Q8TCT9-1	Isoform 1 of Minor histocompatibility antigen H13	41461.5	91
	Q9Y320-1	Isoform 1 of Thioredoxin-related transmembrane protein 2	34015.6	90
	P27797	Calreticulin	48111.8	86
	P55157	Microsomal triglyceride transfer protein large subunit	99288.8	68
	P08195-1	Isoform 1 of 4F2 cell-surface antigen heavy chain	67951.7	67
	P07237	Protein disulfide-isomerase	57080.7	62
	P57088	Transmembrane protein 33	27959.8	60
	Q9Y4W6	AFG3-like protein 2	88528.2	57
	P05141	ADP/ATP translocase 2	32831.2	55
	P21796	Voltage-dependent anion-selective channel protein 1	30753.6	55
	P12235	ADP/ATP translocase 1	33043.2	54
	Q16891-1	Isoform 1 of Mitochondrial inner membrane protein	83626.3	51
	Q96S52-1	Isoform 1 of GPI transamidase component PIG-S	61617.2	48
	Q9UM00-1	Isoform 1 of Transmembrane and coiled-coil domain-containing protein 1	21161.2	44
	P67812	Signal peptidase complex catalytic subunit SEC11A	20612.1	43
	P40939	Trifunctional enzyme subunit alpha, mitochondrial	82946.9	39
	Q9UBM7	7-dehydrocholesterol reductase	54453.8	36
	Q13724	Mannosyl-oligosaccharide glucosidase	91860.6	34
	Q96TA2-1	Isoform 1 of ATP-dependent zinc metalloprotease YME1L1	86400.9	34
	Q02978	Mitochondrial 2-oxoglutarate/malate carrier protein	34039.9	32
	Q9Y5M8	Signal recognition particle receptor subunit beta	29683.8	31
	P40616	ADP-ribosylation factor-like protein 1	20404.4	29
	P01031	Complement C5	188186	27
	P53007	Tricarboxylate transport protein, mitochondrial	33991	27
	Q13438-1	Isoform 1 of Protein OS-9	75514.9	27
	Q9Y277-1	Isoform 1 of Voltage-dependent anion-selective channel protein 3	30639.3	27
	Q15005	Signal peptidase complex subunit 2	24986.7	26
	Q15084-1	Isoform 1 of Protein disulfide-isomerase A6	48091.3	26
	Q9Y265-1	Isoform 1 of RuvB-like 1	50196.3	26
	O60762	Dolichol-phosphate mannosyltransferase	29615.8	25
	P51648-1	Isoform 1 of Fatty aldehyde dehydrogenase	54812.9	24
	Q53GQ0	Estradiol 17-beta-dehydrogenase 12	34302.2	20
	P07225	Vitamin K-dependent protein S	75073.9	19
	O96005-1	Isoform 1 of Cleft lip and palate transmembrane protein 1	76048.5	18
	P17987	T-complex protein 1 subunit alpha	60305.6	18
	P16435	NADPH--cytochrome P450 reductase	76641.2	16
	Q9H936	Mitochondrial glutamate carrier 1	34448.3	15
	Q9NUV7-1	Isoform 1 of Serine palmitoyltransferase 3	62009.8	15
	O75477	Erlin-1	38901.3	13
	P48047	ATP synthase subunit O, mitochondrial	23262.7	13
	P49257	Protein ERGIC-53	57513	13
	P40227	T-complex protein 1 subunit zeta	57987.6	12
	P49368	T-complex protein 1 subunit gamma	60495.3	12
	O14735-1	Isoform 1 of CDP-diacylglycerol--inositol 3-phosphatidyltransferase	23523.1	10
	P28288-1	Isoform 1 of ATP-binding cassette sub-family D member 3	75427.6	9
	Q8NET6	Carbohydrate sulfotransferase 13	38895.6	9
	Q92542-1	Isoform 1 of Nicastrin	78361.5	7
Endoplasmic Reticulum
	P39656	Dolichyl-diphosphooligosaccharide--protein glycosyltransferase 48 kDa subunit	50769	265
	O15260-1	Isoform 1 of Surfeit locus protein 4	30373.8	188
	P27824	Calnexin	67525.8	158
	P04844	Dolichyl-diphosphooligosaccharide--protein glycosyltransferase subunit 2	69241	146
	Q07065-1	Isoform 1 of Cytoskeleton-associated protein 4	65982.7	134
	P16615-1	Isoform 1 of Sarcoplasmic/endoplasmic reticulum calcium ATPase 2	114683	130
	O14983-1	Isoform SERCA1B of Sarcoplasmic/endoplasmic reticulum calcium ATPase 1	110182	115
	Q96DZ1-1	Isoform 1 of Endoplasmic reticulum lectin 1	54823.3	115
	P14625	Endoplasmin	92411.3	110
	Q9NYU2-1	Isoform 1 of UDP-glucose:glycoprotein glucosyltransferase 1	177078	107
	Q8TCT9-1	Isoform 1 of Minor histocompatibility antigen H13	41461.5	91
	P27797	Calreticulin	48111.8	86
	Q14697-1	Isoform 1 of Neutral alpha-glucosidase AB	106807	75
	Q9UBS4	DnaJ homolog subfamily B member 11	40488.6	73
	P55157	Microsomal triglyceride transfer protein large subunit	99288.8	68
	P07237	Protein disulfide-isomerase	57080.7	62
	Q96S52-1	Isoform 1 of GPI transamidase component PIG-S	61617.2	48
	Q9UM00-1	Isoform 1 of Transmembrane and coiled-coil domain-containing protein 1	21161.2	44
	P67812	Signal peptidase complex catalytic subunit SEC11A	20612.1	43
	Q9UBM7	7-dehydrocholesterol reductase	54453.8	36
	P50454	Serpin H1	46411.2	34
	Q13724	Mannosyl-oligosaccharide glucosidase	91860.6	34
	P30040	Endoplasmic reticulum resident protein 29	28975.2	32
	Q9Y5M8	Signal recognition particle receptor subunit beta	29683.8	31
	P30101	Protein disulfide-isomerase A3	56746.7	30
	Q13438-1	Isoform 1 of Protein OS-9	75514.9	27
	Q15005	Signal peptidase complex subunit 2	24986.7	26
	Q15084-1	Isoform 1 of Protein disulfide-isomerase A6	48091.3	26
	O60762	Dolichol-phosphate mannosyltransferase	29615.8	25
	P13667	Protein disulfide-isomerase A4	72887	25
	P51648-1	Isoform 1 of Fatty aldehyde dehydrogenase	54812.9	24
	Q53GQ0	Estradiol 17-beta-dehydrogenase 12	34302.2	20
	P07225	Vitamin K-dependent protein S	75073.9	19
	P16435	NADPH--cytochrome P450 reductase	76641.2	16
	Q9NUV7-1	Isoform 1 of Serine palmitoyltransferase 3	62009.8	15
	O75477	Erlin-1	38901.3	13
	P49257	Protein ERGIC-53	57513	13
	O14735-1	Isoform 1 of CDP-diacylglycerol--inositol 3-phosphatidyltransferase	23523.1	10
	Q92542-1	Isoform 1 of Nicastrin	78361.5	7
Golgi
	O15260-1	Isoform 1 of Surfeit locus protein 4	30373.8	188
	P27797	Calreticulin	48111.8	86
	Q14697-1	Isoform 1 of Neutral alpha-glucosidase AB	106807	75
	P55157	Microsomal triglyceride transfer protein large subunit	99288.8	68
	Q9UM00-1	Isoform 1 of Transmembrane and coiled-coil domain-containing protein 1	21161.2	44
	P40616	ADP-ribosylation factor-like protein 1	20404.4	29
	Q9Y265-1	Isoform 1 of RuvB-like 1	50196.3	26
	P07225	Vitamin K-dependent protein S	75073.9	19
	P17987	T-complex protein 1 subunit alpha	60305.6	18
	P49257	Protein ERGIC-53	57513	13
	O14735-1	Isoform 1 of CDP-diacylglycerol--inositol 3-phosphatidyltransferase	23523.1	10
	Q8NET6	Carbohydrate sulfotransferase 13	38895.6	9
	P51570	Galactokinase	42245.6	8
	Q92542-1	Isoform 1 of Nicastrin	78361.5	7
Mitochondrion
	P35232	Prohibitin	29785.9	790
	Q99623	Prohibitin-2	33275.9	694
	Q00325-1	Isoform A of Phosphate carrier protein, mitochondrial	40068.7	235
	P06576	ATP synthase subunit beta, mitochondrial	56524.6	195
	P45880-3	Isoform 3 of Voltage-dependent anion-selective channel protein 2	31546.5	94
	Q9Y4W6	AFG3-like protein 2	88528.2	57
	P05141	ADP/ATP translocase 2	32831.2	55
	P21796	Voltage-dependent anion-selective channel protein 1	30753.6	55
	P12235	ADP/ATP translocase 1	33043.2	54
	Q16891-1	Isoform 1 of Mitochondrial inner membrane protein	83626.3	51
	P40939	Trifunctional enzyme subunit alpha, mitochondrial	82946.9	39
	Q96TA2-1	Isoform 1 of ATP-dependent zinc metalloprotease YME1L1	86400.9	34
	Q02978	Mitochondrial 2-oxoglutarate/malate carrier protein	34039.9	32
	P53007	Tricarboxylate transport protein, mitochondrial	33991	27
	Q9Y277-1	Isoform 1 of Voltage-dependent anion-selective channel protein 3	30639.3	27
	P51648-1	Isoform 1 of Fatty aldehyde dehydrogenase	54812.9	24
	P06493-1	Isoform 1 of Cyclin-dependent kinase 1	34059.9	17
	P16435	NADPH--cytochrome P450 reductase	76641.2	16
	Q9H936	Mitochondrial glutamate carrier 1	34448.3	15
	P48047	ATP synthase subunit O, mitochondrial	23262.7	13
	P28288-1	Isoform 1 of ATP-binding cassette sub-family D member 3	75427.6	9
	P47897	Glutaminyl-tRNA synthetase	87742.9	9
	Q9NVI7-1	Isoform 1 of ATPase family AAA domain-containing protein 3A	71324.7	9
Organelle Lumen
	P35232	Prohibitin	29785.9	790
	P06576	ATP synthase subunit beta, mitochondrial	56524.6	195
	P27824	Calnexin	67525.8	158
	Q96DZ1-1	Isoform 1 of Endoplasmic reticulum lectin 1	54823.3	115
	P14625	Endoplasmin	92411.3	110
	Q9NYU2-1	Isoform 1 of UDP-glucose:glycoprotein glucosyltransferase 1	177078	107
	P45880-3	Isoform 3 of Voltage-dependent anion-selective channel protein 2	31546.5	94
	P27797	Calreticulin	48111.8	86
	Q14697-1	Isoform 1 of Neutral alpha-glucosidase AB	106807	75
	Q9UBS4	DnaJ homolog subfamily B member 11	40488.6	73
	P55157	Microsomal triglyceride transfer protein large subunit	99288.8	68
	P63208-1	Isoform 1 of S-phase kinase-associated protein 1	18646.2	63
	P07237	Protein disulfide-isomerase	57080.7	62
	P05141	ADP/ATP translocase 2	32831.2	55
	P21796	Voltage-dependent anion-selective channel protein 1	30753.6	55
	P40939	Trifunctional enzyme subunit alpha, mitochondrial	82946.9	39
	P50454	Serpin H1	46411.2	34
	P30040	Endoplasmic reticulum resident protein 29	28975.2	32
	P30101	Protein disulfide-isomerase A3	56746.7	30
	Q13438-1	Isoform 1 of Protein OS-9	75514.9	27
	Q15084-1	Isoform 1 of Protein disulfide-isomerase A6	48091.3	26
	Q9Y265-1	Isoform 1 of RuvB-like 1	50196.3	26
	P13667	Protein disulfide-isomerase A4	72887	25
	P07225	Vitamin K-dependent protein S	75073.9	19
	P17987	T-complex protein 1 subunit alpha	60305.6	18
	P06493-1	Isoform 1 of Cyclin-dependent kinase 1	34059.9	17
	Q13200	26S proteasome non-ATPase regulatory subunit 2	100136	15
	Q9H936	Mitochondrial glutamate carrier 1	34448.3	15
	P46781	40S ribosomal protein S9	22577.6	12
	P47897	Glutaminyl-tRNA synthetase	87742.9	9
Extracellular
	P27797	Calreticulin	48111.8	86
	P07237	Protein disulfide-isomerase	57080.7	62
	P02771	Alpha-fetoprotein	68633	43
	P01031	Complement C5	188186	27
	Q53GQ0	Estradiol 17-beta-dehydrogenase 12	34302.2	20
	P07225	Vitamin K-dependent protein S	75073.9	19
Cytosol
	P14625	Endoplasmin	92411.3	110
	P27797	Calreticulin	48111.8	86
	P68363	Tubulin alpha-1B chain	50119.6	46
	Q9UBB4	Ataxin-10	53454.8	42
	P17987	T-complex protein 1 subunit alpha	60305.6	18
	P06493-1	Isoform 1 of Cyclin-dependent kinase 1	34059.9	17
	Q13200	26S proteasome non-ATPase regulatory subunit 2	100136	15
	P40227	T-complex protein 1 subunit zeta	57987.6	12
	P46781	40S ribosomal protein S9	22577.6	12
	P62269	40S ribosomal protein S18	17707.9	12
	P28288-1	Isoform 1 of ATP-binding cassette sub-family D member 3	75427.6	9
	P47897	Glutaminyl-tRNA synthetase	87742.9	9
	P51570	Galactokinase	42245.6	8
